# Supplementary material for: Differential regulation of apoptosis-related genes during long-term culture and differentiation of canine adipose-derived stem cells - a functional bioinformatical analysis
Source: Front Genet. 2025 Jan 6;15:1515778. doi: 10.3389/fgene.2024.1515778 (PMC11743971; doi:10.3389/fgene.2024.1515778)
Supplement: Supplementary file 1 [file Table2.xlsx]

## Sheet: combined_go_enrichment_results
ID	GO Name	GeneRatio	BgRatio	p.value	adj.p.value	q.value	List of DEGs in the GO Term	DEG Count	Enrichment	Category	Comparison
GO:0035116	embryonic hindlimb morphogenesis	7/461	10/6620	7.58475488761653e-07	0.00131113188315762	0.00118459554125124	RPGRIP1L/ZBTB16/BMP4/TBX4/OSR2/RARG/GPC3	7	Positive	GO BP	OC vs. EC
GO:0035137	hindlimb morphogenesis	8/461	14/6620	1.07690503750112e-06	0.00131113188315762	0.00118459554125124	RPGRIP1L/BMPR1A/ZBTB16/BMP4/TBX4/OSR2/RARG/GPC3	8	Positive	GO BP	OC vs. EC
GO:0030198	extracellular matrix organization	17/461	76/6620	1.29922913049981e-05	0.00701798146716865	0.00634068140770884	ECM2/MMP3/VWA1/CRISPLD2/SERPINF2/ADAMTS13/OLFML2A/ADAMTSL1/TNFRSF11B/PDGFRA/ADAMTS9/POSTN/MMP11/HPSE2/KAZALD1/SMAD3/NPNT	17	Positive	GO BP	OC vs. EC
GO:0045229	external encapsulating structure organization	17/461	76/6620	1.29922913049981e-05	0.00701798146716865	0.00634068140770884	ECM2/MMP3/VWA1/CRISPLD2/SERPINF2/ADAMTS13/OLFML2A/ADAMTSL1/TNFRSF11B/PDGFRA/ADAMTS9/POSTN/MMP11/HPSE2/KAZALD1/SMAD3/NPNT	17	Positive	GO BP	OC vs. EC
GO:0043062	extracellular structure organization	17/461	77/6620	1.56219630537793e-05	0.00701798146716865	0.00634068140770884	ECM2/MMP3/VWA1/CRISPLD2/SERPINF2/ADAMTS13/OLFML2A/ADAMTSL1/TNFRSF11B/PDGFRA/ADAMTS9/POSTN/MMP11/HPSE2/KAZALD1/SMAD3/NPNT	17	Positive	GO BP	OC vs. EC
GO:0030326	embryonic limb morphogenesis	11/461	36/6620	2.01748953881645e-05	0.00701798146716865	0.00634068140770884	RPGRIP1L/BMPR1A/ZBTB16/BMP4/TBX4/OSR2/CYP26B1/TBX5/HOXC10/RARG/GPC3	11	Positive	GO BP	OC vs. EC
GO:0035113	embryonic appendage morphogenesis	11/461	36/6620	2.01748953881645e-05	0.00701798146716865	0.00634068140770884	RPGRIP1L/BMPR1A/ZBTB16/BMP4/TBX4/OSR2/CYP26B1/TBX5/HOXC10/RARG/GPC3	11	Positive	GO BP	OC vs. EC
GO:0007167	enzyme-linked receptor protein signaling pathway	32/461	230/6620	0.000113134160304847	0.0313927185736197	0.0283630311548104	LDLRAD4/NTRK2/ZNF8/PIK3R1/IGF1R/BMPR1A/PDGFRB/PIK3CD/VASN/MYOC/EFNA4/BMP4/IGFBP4/DLX3/PDK2/ANGPT1/PDGFRA/KIT/PDK4/MET/IGF1/HGF/MST1R/SESN3/HNF4A/HPGD/PTK2B/PID1/FGF7/SMAD3/NPNT/GPC3	32	Positive	GO BP	OC vs. EC
GO:0061448	connective tissue development	15/461	73/6620	0.00011830921340633	0.0313927185736197	0.0283630311548104	ARRDC3/NKX3-2/BMPR1A/ZBTB16/IL6R/BMP4/NFIB/OSR2/CTSK/SCUBE2/OTOR/EBF2/HOXC4/RARG/SMAD3	15	Positive	GO BP	OC vs. EC
GO:0002062	chondrocyte differentiation	9/461	30/6620	0.000136014694814353	0.0313927185736197	0.0283630311548104	NKX3-2/BMPR1A/ZBTB16/BMP4/NFIB/OSR2/SCUBE2/RARG/SMAD3	9	Positive	GO BP	OC vs. EC
GO:0035107	appendage morphogenesis	11/461	44/6620	0.000154707442662602	0.0313927185736197	0.0283630311548104	RPGRIP1L/BMPR1A/ZBTB16/BMP4/TBX4/OSR2/CYP26B1/TBX5/HOXC10/RARG/GPC3	11	Positive	GO BP	OC vs. EC
GO:0035108	limb morphogenesis	11/461	44/6620	0.000154707442662602	0.0313927185736197	0.0283630311548104	RPGRIP1L/BMPR1A/ZBTB16/BMP4/TBX4/OSR2/CYP26B1/TBX5/HOXC10/RARG/GPC3	11	Positive	GO BP	OC vs. EC
GO:0042127	regulation of cell population proliferation	54/461	475/6620	0.000175983548743719	0.0317651266346308	0.0286994983967917	GJA1/NTRK2/PIK3R1/BMPR1A/PDGFRB/ISL1/FBXO4/ZBTB16/PIK3CD/CBFA2T3/NUPR1/PTGFR/PLA2G4A/IL6R/RIT2/BMP4/BCL11B/RND2/NR1D1/NOS2/SERPINF2/RTN4RL1/NRARP/FNIP1/NFIB/LPAR1/OSR2/PDGFRA/KIT/AHR/GSDME/IGF1/KLF11/SEMA3A/SCUBE2/JAG1/HNF4A/PTK2B/DPYSL2/PID1/ACKR3/TBX5/KREMEN1/RARG/ST8SIA1/CDKN1B/HPSE2/IL7/STMN2/FGF7/SMAD3/HPSE/DGKG/GPC3	54	Positive	GO BP	OC vs. EC
GO:0035295	tube development	35/461	267/6620	0.000182633171615947	0.0317651266346308	0.0286994983967917	NTRK2/IRX3/RPGRIP1L/ADGRB2/NKX3-2/BMPR1A/PDGFRB/ISL1/PIK3CD/EPHB4/GLUL/MMP14/BMP4/TBX4/SERPINF2/NRARP/SEMA4C/KLHL3/NFIB/ANGPT1/PDGFRA/KIT/STAB1/JAG1/RAD21L1/HPGD/PTK2B/ACKR3/TBX5/RARG/FGF7/SMAD3/HPSE/NPNT/GPC3	35	Positive	GO BP	OC vs. EC
GO:0045595	regulation of cell differentiation	41/461	338/6620	0.000287859989376088	0.043135596473074	0.0389726128298821	MAP3K5/GJA1/PIK3R1/IRX3/XKR8/NKX3-2/BMPR1A/GDF10/ISL1/ZBTB16/VASN/MMP14/BMP4/BCL11B/RND2/NR1D1/SERPINF2/NRARP/FNIP1/TNFRSF11B/PDGFRA/KIT/CYP26B1/ADAMTS9/SCUBE2/MME/JAG1/SLC4A11/ZHX3/PTK2B/TBX5/MMP11/RARG/CDKN1B/IL7/SMAD3/NKX6-1/CDS1/SLC9B2/NPNT/BRINP3	41	Positive	GO BP	OC vs. EC
GO:0045597	positive regulation of cell differentiation	26/461	181/6620	0.000296909190089992	0.043135596473074	0.0389726128298821	MAP3K5/GJA1/IRX3/XKR8/BMPR1A/ISL1/ZBTB16/MMP14/BMP4/RND2/SERPINF2/KIT/CYP26B1/ADAMTS9/SCUBE2/MME/JAG1/ZHX3/TBX5/IL7/SMAD3/NKX6-1/CDS1/SLC9B2/NPNT/BRINP3	26	Positive	GO BP	OC vs. EC
GO:0032330	regulation of chondrocyte differentiation	5/461	10/6620	0.000301152008230907	0.043135596473074	0.0389726128298821	NKX3-2/ZBTB16/BMP4/RARG/SMAD3	5	Positive	GO BP	OC vs. EC
GO:0035239	tube morphogenesis	29/461	213/6620	0.000343544387735284	0.0434322905512194	0.03924067318796	NTRK2/IRX3/ADGRB2/BMPR1A/PDGFRB/ISL1/PIK3CD/EPHB4/GLUL/MMP14/BMP4/TBX4/SERPINF2/NRARP/SEMA4C/KLHL3/NFIB/ANGPT1/PDGFRA/STAB1/JAG1/HPGD/PTK2B/ACKR3/RARG/SMAD3/HPSE/NPNT/GPC3	29	Positive	GO BP	OC vs. EC
GO:1901700	response to oxygen-containing compound	43/461	363/6620	0.000345073557293694	0.0434322905512194	0.03924067318796	SGK1/MAP3K5/NTRK2/ALDH1A1/PIK3R1/PTGER4/PDGFD/PDE4B/PTGFR/GLUL/BDKRB1/NR1D1/PDK2/NOS2/SESN1/SLC30A8/PDGFRA/PDK4/AHR/CYP26B1/HGF/CAT/KLF15/PPARG/SESN3/UCP2/PLSCR4/JAG1/HNF4A/POSTN/PTK2B/PID1/CASTOR1/RARG/KCNJ8/MGST1/CDKN1B/LRP6/RAB11FIP2/DUOX1/COL6A1/SLC9B2/NR4A2	43	Positive	GO BP	OC vs. EC
GO:0048736	appendage development	12/461	56/6620	0.000374570062248709	0.0434322905512194	0.03924067318796	RPGRIP1L/BMPR1A/ZBTB16/BMP4/TBX4/OSR2/CYP26B1/TBX5/KREMEN1/HOXC10/RARG/GPC3	12	Positive	GO BP	OC vs. EC
GO:0060173	limb development	12/461	56/6620	0.000374570062248709	0.0434322905512194	0.03924067318796	RPGRIP1L/BMPR1A/ZBTB16/BMP4/TBX4/OSR2/CYP26B1/TBX5/KREMEN1/HOXC10/RARG/GPC3	12	Positive	GO BP	OC vs. EC
GO:0051492	regulation of stress fiber assembly	6/461	16/6620	0.0004840866188357	0.0493207098704898	0.0445608056324754	RHPN2/PIK3R1/PTGER4/MYOC/SERPINF2/LPAR1	6	Positive	GO BP	OC vs. EC
GO:0061035	regulation of cartilage development	6/461	16/6620	0.0004840866188357	0.0493207098704898	0.0445608056324754	NKX3-2/ZBTB16/BMP4/CTSK/RARG/SMAD3	6	Positive	GO BP	OC vs. EC
GO:0032963	collagen metabolic process	7/461	22/6620	0.000515684325459129	0.0493207098704898	0.0445608056324754	MMP3/MMP14/BMP4/SERPINF2/CTSK/MMP9/MMP11	7	Positive	GO BP	OC vs. EC
GO:0030574	collagen catabolic process	5/461	11/6620	0.000520658733182739	0.0493207098704898	0.0445608056324754	MMP3/MMP14/CTSK/MMP9/MMP11	5	Positive	GO BP	OC vs. EC
GO:0051216	cartilage development	12/461	58/6620	0.000526627702929255	0.0493207098704898	0.0445608056324754	NKX3-2/BMPR1A/ZBTB16/BMP4/NFIB/OSR2/CTSK/SCUBE2/OTOR/HOXC4/RARG/SMAD3	12	Positive	GO BP	OC vs. EC
GO:0072359	circulatory system development	51/590	282/6620	5.28286946513063e-07	0.00140577156467126	0.00134629757632434	TCF21/GPR4/HSPB6/SALL1/HSPB7/DHRS3/NKX2-5/MYOCD/HSPB1/SERPINE1/F3/DSG2/RHOJ/SOX9/FZD2/FKBP10/COL1A1/TMEM100/ENG/GLI1/DDIT3/MYH9/FHL2/LOX/TEK/VEGFA/TFAP2B/LEP/DRC1/SEMA3C/FOSL1/COMP/EFNB2/SHOX2/FOXS1/CD40/STARD13/FLT1/HTR2B/GBX2/LIF/ACTA2/ITGA5/FGFR2/HEY1/ENPEP/EDN1/COL3A1/NRP2/PGK1/NSDHL	51	Negative	GO BP	OC vs. EC
GO:0044283	small molecule biosynthetic process	37/590	182/6620	1.16979359142224e-06	0.00155641037338729	0.00149056330780697	FBP1/GAD2/HACD1/SESN2/UGDH/HMGCS1/SLC25A11/DHCR24/PSPH/COQ7/PYCR1/TK1/BRCA1/ACLY/ASS1/SHMT2/MCAT/ELOVL5/ELOVL4/ASNS/ELOVL1/DHCR7/TM7SF2/DKK3/PLA2G3/SLC38A1/TPI1/ALDH18A1/PGAM1/SCD/GATM/ELOVL6/EDN1/SIRT5/COQ10B/MID1IP1/PGK1	37	Negative	GO BP	OC vs. EC
GO:0001568	blood vessel development	36/590	181/6620	2.80642484119726e-06	0.00248929883414197	0.00238398404931178	TCF21/GPR4/HSPB6/MYOCD/HSPB1/SERPINE1/F3/RHOJ/FKBP10/COL1A1/TMEM100/ENG/DDIT3/MYH9/LOX/VEGFA/TFAP2B/LEP/SEMA3C/FOSL1/COMP/EFNB2/FOXS1/CD40/STARD13/FLT1/GBX2/ACTA2/ITGA5/FGFR2/HEY1/ENPEP/EDN1/NRP2/PGK1/NSDHL	36	Negative	GO BP	OC vs. EC
GO:0001944	vasculature development	37/590	191/6620	3.92394049543311e-06	0.00261040141458687	0.00249996314195883	TCF21/GPR4/HSPB6/MYOCD/HSPB1/SERPINE1/F3/RHOJ/FKBP10/COL1A1/TMEM100/ENG/DDIT3/MYH9/LOX/VEGFA/TFAP2B/LEP/SEMA3C/FOSL1/COMP/EFNB2/FOXS1/CD40/STARD13/FLT1/GBX2/LIF/ACTA2/ITGA5/FGFR2/HEY1/ENPEP/EDN1/NRP2/PGK1/NSDHL	37	Negative	GO BP	OC vs. EC
GO:0046394	carboxylic acid biosynthetic process	22/590	92/6620	1.26390880281018e-05	0.00672652264855576	0.00644194360337566	GAD2/HACD1/UGDH/PSPH/PYCR1/BRCA1/ACLY/ASS1/SHMT2/MCAT/ELOVL5/ELOVL4/ASNS/ELOVL1/PLA2G3/SLC38A1/ALDH18A1/SCD/GATM/ELOVL6/EDN1/MID1IP1	22	Negative	GO BP	OC vs. EC
GO:0016053	organic acid biosynthetic process	22/590	95/6620	2.17701225561583e-05	0.00965504935365619	0.00924657310674722	GAD2/HACD1/UGDH/PSPH/PYCR1/BRCA1/ACLY/ASS1/SHMT2/MCAT/ELOVL5/ELOVL4/ASNS/ELOVL1/PLA2G3/SLC38A1/ALDH18A1/SCD/GATM/ELOVL6/EDN1/MID1IP1	22	Negative	GO BP	OC vs. EC
GO:0007155	cell adhesion	52/590	330/6620	2.66407424168846e-05	0.0101272879387614	0.00969883269041771	EZR/THBS2/GPR4/PCDH1/SPINK5/ADGRG1/PTPRU/VCAN/HAPLN3/NID1/CTNNA3/ITGA1/NCAM1/TNFRSF14/BCAR1/SERPINE1/THBS3/DSG2/CDH2/ARG2/ASS1/ITGA7/MYH9/NUAK1/VEGFA/LEP/PTPN22/COMP/ICAM3/ICAM5/LYVE1/PCDH9/EFNB2/IL20RB/TGM2/LIF/ITGA5/CLSTN3/PAG1/SPP1/CMSS1/ALCAM/CBLB/ITGA6/COL3A1/HSPD1/NECTIN4/NLGN4X/GPM6B/COL4A5/GPC4/CD40LG	52	Negative	GO BP	OC vs. EC
GO:0048514	blood vessel morphogenesis	29/590	148/6620	3.51276753320765e-05	0.0116843430073319	0.0111900134182838	TCF21/GPR4/HSPB6/MYOCD/HSPB1/SERPINE1/F3/RHOJ/FKBP10/TMEM100/ENG/MYH9/LOX/VEGFA/TFAP2B/LEP/COMP/EFNB2/CD40/STARD13/FLT1/GBX2/ITGA5/FGFR2/HEY1/ENPEP/EDN1/NRP2/PGK1	29	Negative	GO BP	OC vs. EC
GO:0001525	angiogenesis	24/590	120/6620	0.000117768248234243	0.0348201453945911	0.033347009236854	TCF21/GPR4/HSPB6/HSPB1/SERPINE1/F3/RHOJ/TMEM100/ENG/MYH9/VEGFA/LEP/EFNB2/CD40/STARD13/FLT1/GBX2/ITGA5/FGFR2/HEY1/ENPEP/EDN1/NRP2/PGK1	24	Negative	GO BP	OC vs. EC
GO:0008015	blood circulation	23/590	116/6620	0.000186217604191183	0.0493399371065998	0.0472525120097621	DMPK/GPR4/HTR1D/NPPB/CTNNA3/ADORA2B/DDAH1/DSG2/ASIC2/HTR1B/CHRM2/EHD3/SLC8A1/COMP/ADM/SHOX2/HTR2B/P2RX4/TRPV4/ACTA2/HTR7/ENPEP/EDN1	23	Negative	GO BP	OC vs. EC
GO:0006633	fatty acid biosynthetic process	12/590	42/6620	0.000203960656960766	0.0493399371065998	0.0472525120097621	HACD1/BRCA1/ACLY/MCAT/ELOVL5/ELOVL4/ELOVL1/PLA2G3/SCD/ELOVL6/EDN1/MID1IP1	12	Negative	GO BP	OC vs. EC
GO:0040008	regulation of growth	18/249	132/6620	1.80882547952951e-06	0.00338656962674438	0.00314076312346793	SERTAD1/LOC100686073/MT2A/MYOCD/MAEL/SYT4/GLI1/ARMC12/DUSP6/WNT11/BDNF/BCL2L1/FOXS1/HNF4A/RERG/KAZALD1/ERBB4/MT1E	18	Positive	GO BP	OT vs. OC
GO:0040007	growth	22/249	195/6620	3.3431092070527e-06	0.00338656962674438	0.00314076312346793	SERTAD1/LOC100686073/MT2A/MYOCD/MAEL/THBS3/SYT4/GLI1/ARMC12/FOXO3/LEP/DUSP6/WNT11/BDNF/BCL2L1/FOXS1/HNF4A/RERG/KAZALD1/ERBB4/MUSTN1/MT1E	22	Positive	GO BP	OT vs. OC
GO:0051240	positive regulation of multicellular organismal process	32/249	384/6620	1.52024435463537e-05	0.0102667168749709	0.00952153043166365	CD274/CD14/CX3CL1/F2RL1/ZBTB16/CASP4/MYOCD/SERPINE1/G0S2/TRAF3IP3/CARD9/GLI1/AVPR1A/TOB2/IL18R1/IL1R1/LRRTM2/FOXO3/LEP/WNT11/ADM/BDNF/FOXS1/TGM2/SULF2/WASF3/HTR2B/CMKLR1/ITGA5/CBLB/ZBED2/ERBB4	32	Positive	GO BP	OT vs. OC
GO:0042981	regulation of apoptotic process	30/249	362/6620	3.19634647582731e-05	0.0161894949000653	0.0150144169982941	PMAIP1/MAP3K5/CX3CL1/ZBTB16/CASP4/BIRC3/MYOCD/TNFRSF18/SERPINE1/TNFRSF12A/G0S2/MAEL/DHRS2/ARG2/CARD9/SLC46A2/MYC/DUSP6/ADAMTSL4/MCL1/MLLT11/WNT11/BDNF/RASSF2/BCL2L1/PLAGL2/TGM2/HTR2B/ITGA5/TSC22D3	30	Positive	GO BP	OT vs. OC
GO:0072359	circulatory system development	25/249	282/6620	5.08152962948117e-05	0.0205903580586577	0.0190958534497345	ZFAND5/CX3CL1/HSPB7/MYOCD/ERRFI1/ELN/SERPINE1/CCDC103/FKBP10/TMEM100/GLI1/LEP/HEYL/DUSP6/TNNC1/JUNB/WNT11/FOXS1/SGCG/HPGD/HTR2B/ACTA2/ITGA5/NRP2/ERBB4	25	Positive	GO BP	OT vs. OC
GO:0043067	regulation of programmed cell death	30/249	375/6620	6.20742911747631e-05	0.0206530681567545	0.0191540118770753	PMAIP1/MAP3K5/CX3CL1/ZBTB16/CASP4/BIRC3/MYOCD/TNFRSF18/SERPINE1/TNFRSF12A/G0S2/MAEL/DHRS2/ARG2/CARD9/SLC46A2/MYC/DUSP6/ADAMTSL4/MCL1/MLLT11/WNT11/BDNF/RASSF2/BCL2L1/PLAGL2/TGM2/HTR2B/ITGA5/TSC22D3	30	Positive	GO BP	OT vs. OC
GO:0006915	apoptotic process	34/249	453/6620	7.13580834636139e-05	0.0206530681567545	0.0191540118770753	PMAIP1/MAP3K5/CX3CL1/ZBTB16/CASP4/BIRC3/MYOCD/TNFRSF18/SERPINE1/TNFRSF12A/G0S2/MAEL/DHRS2/EGLN3/ARG2/CARD9/SLC46A2/FOXO3/MYC/DUSP6/NGF/ADAMTSL4/MCL1/MLLT11/WNT11/BDNF/RASSF2/BCL2L1/PLAGL2/TGM2/HTR2B/ITGA5/ERBB4/TSC22D3	34	Positive	GO BP	OT vs. OC
GO:0012501	programmed cell death	34/249	470/6620	0.000147585848357143	0.0346205662498204	0.0321077106852649	PMAIP1/MAP3K5/CX3CL1/ZBTB16/CASP4/BIRC3/MYOCD/TNFRSF18/SERPINE1/TNFRSF12A/G0S2/MAEL/DHRS2/EGLN3/ARG2/CARD9/SLC46A2/FOXO3/MYC/DUSP6/NGF/ADAMTSL4/MCL1/MLLT11/WNT11/BDNF/RASSF2/BCL2L1/PLAGL2/TGM2/HTR2B/ITGA5/ERBB4/TSC22D3	34	Positive	GO BP	OT vs. OC
GO:0008219	cell death	34/249	471/6620	0.00015379323605547	0.0346205662498204	0.0321077106852649	PMAIP1/MAP3K5/CX3CL1/ZBTB16/CASP4/BIRC3/MYOCD/TNFRSF18/SERPINE1/TNFRSF12A/G0S2/MAEL/DHRS2/EGLN3/ARG2/CARD9/SLC46A2/FOXO3/MYC/DUSP6/NGF/ADAMTSL4/MCL1/MLLT11/WNT11/BDNF/RASSF2/BCL2L1/PLAGL2/TGM2/HTR2B/ITGA5/ERBB4/TSC22D3	34	Positive	GO BP	OT vs. OC
GO:0022008	neurogenesis	32/273	341/6620	8.92771100775894e-06	0.00832604144898128	0.00737263271975938	ADGRG6/NTRK2/CAMK1D/EFNA5/UNC5A/FGF10/THY1/IL34/BRINP2/MYOC/PRRX1/BCL11B/RND2/NR1D1/CPNE5/DAAM2/BEND6/IFRD1/NTN4/VEGFC/SEMA3A/CXCR4/EFNB2/JAG1/DCLK1/EMX2/APP/NKX6-1/DGKG/NLGN1/BRINP3/TGFB2	32	Negative	GO BP	OT vs. OC
GO:0048870	cell motility	35/273	402/6620	1.7262172640479e-05	0.00832604144898128	0.00737263271975938	GJA1/NTRK2/GCNT1/SPINT2/CAMK1D/FGF1/ITGA2/FGF10/THY1/PDE4B/IL34/EPHB4/ADORA1/MYOC/MMP14/BCL11B/DAAM2/KIT/ARHGEF5/VEGFC/GPC6/EFNB2/JAG1/DCLK1/ARHGDIB/EMX2/SULF1/FRMD5/DUOX1/SEMA6D/DAPK2/APP/NKX6-1/SLC9B2/TGFB2	35	Negative	GO BP	OT vs. OC
GO:0016477	cell migration	32/273	354/6620	1.92821463653563e-05	0.00832604144898128	0.00737263271975938	GJA1/NTRK2/GCNT1/CAMK1D/FGF1/ITGA2/FGF10/THY1/PDE4B/IL34/EPHB4/ADORA1/MYOC/MMP14/BCL11B/DAAM2/KIT/ARHGEF5/VEGFC/GPC6/EFNB2/JAG1/DCLK1/ARHGDIB/EMX2/SULF1/FRMD5/SEMA6D/DAPK2/APP/NKX6-1/TGFB2	32	Negative	GO BP	OT vs. OC
GO:0045595	regulation of cell differentiation	31/273	338/6620	1.97287128360158e-05	0.00832604144898128	0.00737263271975938	GJA1/EFNA5/FGF10/IL34/BRINP2/MMP14/BCL11B/RND2/NR1D1/SERPINF2/DAAM2/BEND6/TNFRSF11B/KIT/IFRD1/VEGFC/CYP26B1/LRRC17/EFNB2/NR1D2/JAG1/MMP11/IL7/RBPMS2/APP/NKX6-1/CDS1/SLC9B2/NLGN1/BRINP3/TGFB2	31	Negative	GO BP	OT vs. OC
GO:0040012	regulation of locomotion	25/273	247/6620	2.57163451143491e-05	0.00832604144898128	0.00737263271975938	GJA1/GCNT1/SPINT2/CAMK1D/FGF1/FGF10/THY1/IL34/ADORA1/MYOC/MMP14/DAAM2/KIT/VEGFC/EFNB2/JAG1/ARHGDIB/SULF1/FRMD5/DUOX1/SEMA6D/DAPK2/APP/NKX6-1/TGFB2	25	Negative	GO BP	OT vs. OC
GO:0042063	gliogenesis	11/273	60/6620	2.71263966768479e-05	0.00832604144898128	0.00737263271975938	ADGRG6/NTRK2/FGF10/IL34/MYOC/NR1D1/DAAM2/VEGFC/APP/NKX6-1/TGFB2	11	Negative	GO BP	OT vs. OC
GO:2000145	regulation of cell motility	24/273	233/6620	2.81285184087205e-05	0.00832604144898128	0.00737263271975938	GJA1/GCNT1/SPINT2/CAMK1D/FGF1/FGF10/THY1/IL34/ADORA1/MYOC/MMP14/DAAM2/KIT/VEGFC/JAG1/ARHGDIB/SULF1/FRMD5/DUOX1/SEMA6D/DAPK2/APP/NKX6-1/TGFB2	24	Negative	GO BP	OT vs. OC
GO:0030574	collagen catabolic process	5/273	11/6620	4.33042934793506e-05	0.00964779198572933	0.00854303059902775	MMP14/CTSK/MMP9/MMP11/MMP16	5	Negative	GO BP	OT vs. OC
GO:0061387	regulation of extent of cell growth	5/273	11/6620	4.33042934793506e-05	0.00964779198572933	0.00854303059902775	EFNA5/RND2/IFRD1/SEMA3A/NKX6-1	5	Negative	GO BP	OT vs. OC
GO:0010975	regulation of neuron projection development	11/273	64/6620	5.08225464439209e-05	0.00964779198572933	0.00854303059902775	NTRK2/CAMK1D/EFNA5/THY1/PRRX1/RND2/IFRD1/SEMA3A/EFNB2/DGKG/NLGN1	11	Negative	GO BP	OT vs. OC
GO:0022603	regulation of anatomical structure morphogenesis	19/273	167/6620	5.12189728972117e-05	0.00964779198572933	0.00854303059902775	GJA1/ADGRB2/EFNA5/FGF10/CHI3L1/RND2/CPNE5/TNFRSF11B/KIT/IFRD1/NTN4/TLR3/VEGFC/EFNB2/JAG1/SULF1/NLGN1/TGFB2/GPC3	19	Negative	GO BP	OT vs. OC
GO:0010001	glial cell differentiation	9/273	45/6620	7.24799659936867e-05	0.0119758667773687	0.0106045193014396	ADGRG6/NTRK2/FGF10/IL34/MYOC/NR1D1/DAAM2/APP/NKX6-1	9	Negative	GO BP	OT vs. OC
GO:0040011	locomotion	28/273	312/6620	7.51381602827188e-05	0.0119758667773687	0.0106045193014396	GJA1/GCNT1/SPINT2/CAMK1D/FGF1/FGF10/THY1/PDE4B/IL34/ADORA1/MYOC/MMP14/DAAM2/KIT/ARHGEF5/VEGFC/CXCR4/EFNB2/JAG1/ARHGDIB/SULF1/FRMD5/DUOX1/SEMA6D/DAPK2/APP/NKX6-1/TGFB2	28	Negative	GO BP	OT vs. OC
GO:0030334	regulation of cell migration	22/273	222/6620	0.00010939655107074	0.0161906895584695	0.0143367059034812	GJA1/GCNT1/CAMK1D/FGF1/FGF10/THY1/IL34/ADORA1/MYOC/MMP14/DAAM2/KIT/VEGFC/JAG1/ARHGDIB/SULF1/FRMD5/SEMA6D/DAPK2/APP/NKX6-1/TGFB2	22	Negative	GO BP	OT vs. OC
GO:0060560	developmental growth involved in morphogenesis	8/273	39/6620	0.000152279286945208	0.0186621547449713	0.0165251654747435	EFNA5/FGF10/RND2/CPNE5/IFRD1/SEMA3A/APP/NKX6-1	8	Negative	GO BP	OT vs. OC
GO:0045597	positive regulation of cell differentiation	19/273	181/6620	0.000152717561773433	0.0186621547449713	0.0165251654747435	GJA1/EFNA5/IL34/BRINP2/MMP14/RND2/SERPINF2/BEND6/KIT/VEGFC/CYP26B1/EFNB2/JAG1/IL7/NKX6-1/CDS1/SLC9B2/BRINP3/TGFB2	19	Negative	GO BP	OT vs. OC
GO:0030199	collagen fibril organization	5/273	14/6620	0.00016939102176945	0.0186621547449713	0.0165251654747435	SERPINF2/MMP11/COL3A1/OPTC/TGFB2	5	Negative	GO BP	OT vs. OC
GO:0048512	circadian behavior	5/273	14/6620	0.00016939102176945	0.0186621547449713	0.0165251654747435	NR1D1/PTGDS/NR1D2/GPR176/NLGN1	5	Negative	GO BP	OT vs. OC
GO:0045664	regulation of neuron differentiation	8/273	40/6620	0.000183646598937695	0.0186621547449713	0.0165251654747435	BRINP2/BCL11B/BEND6/JAG1/APP/NKX6-1/NLGN1/BRINP3	8	Negative	GO BP	OT vs. OC
GO:0051093	negative regulation of developmental process	20/273	199/6620	0.000186398309454665	0.0186621547449713	0.0165251654747435	ASPN/ADGRB2/FGF10/THY1/NR1D1/DAAM2/TNFRSF11B/KIT/IFRD1/VEGFC/CTSK/LRRC17/JAG1/MMP11/SULF1/RBPMS2/APP/NKX6-1/NLGN1/TGFB2	20	Negative	GO BP	OT vs. OC
GO:0051094	positive regulation of developmental process	25/273	279/6620	0.000189616875644892	0.0186621547449713	0.0165251654747435	GJA1/NTRK2/EFNA5/FGF10/IL34/CHI3L1/BRINP2/MMP14/RND2/SERPINF2/CPNE5/BEND6/KIT/TLR3/VEGFC/CYP26B1/EFNB2/JAG1/IL7/NKX6-1/CDS1/SLC9B2/NLGN1/BRINP3/TGFB2	25	Negative	GO BP	OT vs. OC
GO:0032963	collagen metabolic process	6/273	22/6620	0.000198656466544518	0.0186621547449713	0.0165251654747435	MMP14/SERPINF2/CTSK/MMP9/MMP11/MMP16	6	Negative	GO BP	OT vs. OC
GO:0048588	developmental cell growth	7/273	31/6620	0.000210542900395112	0.0186621547449713	0.0165251654747435	EFNA5/RND2/CPNE5/IFRD1/SEMA3A/APP/NKX6-1	7	Negative	GO BP	OT vs. OC
GO:0007622	rhythmic behavior	5/273	15/6620	0.000245577662876452	0.0186621547449713	0.0165251654747435	NR1D1/PTGDS/NR1D2/GPR176/NLGN1	5	Negative	GO BP	OT vs. OC
GO:0014013	regulation of gliogenesis	5/273	15/6620	0.000245577662876452	0.0186621547449713	0.0165251654747435	IL34/NR1D1/DAAM2/VEGFC/NKX6-1	5	Negative	GO BP	OT vs. OC
GO:0035567	non-canonical Wnt signaling pathway	5/273	15/6620	0.000245577662876452	0.0186621547449713	0.0165251654747435	MYOC/DAAM2/FZD6/FZD10/GPC3	5	Negative	GO BP	OT vs. OC
GO:0030198	extracellular matrix organization	11/273	76/6620	0.000252191280337451	0.0186621547449713	0.0165251654747435	SPINT2/ADAMTS14/CRISPLD2/SERPINF2/ADAMTSL2/TNFRSF11B/MMP11/APP/COL3A1/OPTC/TGFB2	11	Negative	GO BP	OT vs. OC
GO:0045229	external encapsulating structure organization	11/273	76/6620	0.000252191280337451	0.0186621547449713	0.0165251654747435	SPINT2/ADAMTS14/CRISPLD2/SERPINF2/ADAMTSL2/TNFRSF11B/MMP11/APP/COL3A1/OPTC/TGFB2	11	Negative	GO BP	OT vs. OC
GO:0043062	extracellular structure organization	11/273	77/6620	0.000283655262971398	0.0202666794785081	0.0179459572907131	SPINT2/ADAMTS14/CRISPLD2/SERPINF2/ADAMTSL2/TNFRSF11B/MMP11/APP/COL3A1/OPTC/TGFB2	11	Negative	GO BP	OT vs. OC
GO:2000026	regulation of multicellular organismal development	26/273	305/6620	0.000312898357914251	0.0216108465866109	0.0191362048366505	NTRK2/ASPN/ADGRB2/EFNA5/FGF10/IL34/NUPR1/CHI3L1/MMP14/RND2/NR1D1/DAAM2/TNFRSF11B/IFRD1/TLR3/VEGFC/CYP26B1/CTSK/LRRC17/JAG1/SULF1/IL7/NKX6-1/SLC9B2/NLGN1/TGFB2	26	Negative	GO BP	OT vs. OC
GO:0048514	blood vessel morphogenesis	16/273	148/6620	0.000363260732326921	0.0242798786252058	0.0214996080287207	NTRK2/FGF1/ADGRB2/FGF10/THY1/EPHB4/CHI3L1/PRRX1/SERPINF2/HOXA13/TLR3/VEGFC/EFNB2/JAG1/SULF1/TGFB2	16	Negative	GO BP	OT vs. OC
GO:0051960	regulation of nervous system development	10/273	68/6620	0.000421503520563539	0.0272923529564891	0.0241671261954687	NTRK2/EFNA5/IL34/RND2/NR1D1/DAAM2/IFRD1/VEGFC/NKX6-1/NLGN1	10	Negative	GO BP	OT vs. OC
GO:0035239	tube morphogenesis	20/273	213/6620	0.000460437059566809	0.0289098662855281	0.0255994192926618	NTRK2/SPINT2/FGF1/ADGRB2/FGF10/THY1/EPHB4/CHI3L1/PRRX1/MMP14/SERPINF2/HOXA13/TLR3/VEGFC/EFNB2/JAG1/EMX2/SULF1/TGFB2/GPC3	20	Negative	GO BP	OT vs. OC
GO:0042403	thyroid hormone metabolic process	4/273	10/6620	0.000487933699727979	0.0297352537010698	0.0263302922175191	SULT1A1/CRYM/CTSK/DUOX1	4	Negative	GO BP	OT vs. OC
GO:0002685	regulation of leukocyte migration	9/273	58/6620	0.000544433835062034	0.0322304830356724	0.0285397947221992	GCNT1/CAMK1D/THY1/IL34/ADORA1/MMP14/VEGFC/DAPK2/APP	9	Negative	GO BP	OT vs. OC
GO:0031175	neuron projection development	17/273	170/6620	0.000599475270353525	0.0337714466314933	0.0299043037384134	NTRK2/CAMK1D/EFNA5/UNC5A/THY1/MYOC/PRRX1/BCL11B/RND2/CPNE5/IFRD1/SEMA3A/EFNB2/APP/NKX6-1/DGKG/NLGN1	17	Negative	GO BP	OT vs. OC
GO:0009887	animal organ morphogenesis	23/273	267/6620	0.000603061546990952	0.0337714466314933	0.0299043037384134	NTRK2/GCNT1/ASPN/FGF1/CHRNA9/FGF10/THY1/PRRX1/MMP14/BCL11B/TNFRSF11B/HOXA13/NTN4/NPY1R/VEGFC/CYP26B1/EFNB2/JAG1/EMX2/SULF1/MMP16/TGFB2/GPC3	23	Negative	GO BP	OT vs. OC
GO:0030182	neuron differentiation	23/273	269/6620	0.000669396334289212	0.0364997159117697	0.0323201609602797	NTRK2/CAMK1D/EFNA5/UNC5A/THY1/BRINP2/MYOC/PRRX1/BCL11B/RND2/CPNE5/BEND6/IFRD1/NTN4/SEMA3A/EFNB2/JAG1/EMX2/APP/NKX6-1/DGKG/NLGN1/BRINP3	23	Negative	GO BP	OT vs. OC
GO:0045685	regulation of glial cell differentiation	4/273	11/6620	0.000742007646155766	0.0394215344316602	0.034907404244251	IL34/NR1D1/DAAM2/NKX6-1	4	Negative	GO BP	OT vs. OC
GO:0001944	vasculature development	18/273	191/6620	0.00084566950209478	0.0433554571470289	0.0383908564353137	NTRK2/FGF1/ADGRB2/FGF10/THY1/EPHB4/CHI3L1/PRRX1/SERPINF2/KIT/HOXA13/TLR3/VEGFC/EFNB2/JAG1/SULF1/TGFB2/GPC3	18	Negative	GO BP	OT vs. OC
GO:0048699	generation of neurons	24/273	291/6620	0.000857902385631364	0.0433554571470289	0.0383908564353137	NTRK2/CAMK1D/EFNA5/UNC5A/THY1/BRINP2/MYOC/PRRX1/BCL11B/RND2/CPNE5/BEND6/IFRD1/NTN4/SEMA3A/EFNB2/JAG1/DCLK1/EMX2/APP/NKX6-1/DGKG/NLGN1/BRINP3	24	Negative	GO BP	OT vs. OC
GO:0050900	leukocyte migration	12/273	102/6620	0.000930437494573773	0.0459015830656395	0.0406454273945385	GCNT1/CAMK1D/THY1/PDE4B/IL34/ADORA1/MMP14/KIT/ARHGEF5/VEGFC/DAPK2/APP	12	Negative	GO BP	OT vs. OC
GO:0042127	regulation of cell population proliferation	34/273	475/6620	0.00100477299930882	0.0484160384783225	0.0428719544135928	GJA1/NTRK2/CAMK1D/FGF1/EFNA5/FGF10/THY1/IL34/NUPR1/PTGFR/PRRX1/BCL11B/RND2/NR1D1/NOS2/SERPINF2/DAAM2/KIT/AHR/IFRD1/VEGFC/KLF11/SEMA3A/EFNB2/JAG1/CLU/ST8SIA1/SULF1/IL7/APP/DGKG/NLGN1/TGFB2/GPC3	34	Negative	GO BP	OT vs. OC
GO:0042127	regulation of cell population proliferation	55/410	475/6620	3.02119204448543e-06	0.00734753905218857	0.00657029764621779	TNFAIP3/NTRK2/JAK2/CD274/IL4I1/PURA/PIK3R1/CX3CL1/PTPRU/PDPN/PDGFRB/ISL1/FBXO4/ZBTB16/CBFA2T3/IL6R/RIT2/EGLN3/NFKBIA/BMP4/RTN4RL1/NFIB/LPAR1/HMGA1/FOXO3/OSR2/MYC/PDGFRA/KIT/GSDME/IGF1/TMEM131L/IFT172/RALA/SEMA3A/CDC42EP2/ACER3/WNT11/SCUBE2/HNF4A/SULF2/PTK2B/PID1/ACKR3/ING5/TBX5/RERG/HPSE2/IL7/STMN2/FGF7/HPSE/DGKG/ERBB4/TIMP1	55	Positive	GO BP	OT vs. EC
GO:0009968	negative regulation of signal transduction	39/410	317/6620	2.36834784274302e-05	0.015905327361926	0.0142228212992292	LDLRAD4/TNFAIP3/SPRY4/CX3CL1/PTPRU/ARRDC3/DDIT4/ISL1/PDE4B/ERRFI1/RGS11/APCDD1/NFKBIA/BMP4/AXIN2/EGR1/FOXO3/SESN1/DEPTOR/MYC/HEYL/DUSP6/SOCS2/IGF1/TMEM131L/ING2/IFT172/MCL1/HGF/WNT11/RASSF2/SULF2/PID1/ACKR3/IL7/SPRED1/DDIT4L/DKK2/DGKG	39	Positive	GO BP	OT vs. EC
GO:0048585	negative regulation of response to stimulus	46/410	404/6620	3.24043170429526e-05	0.015905327361926	0.0142228212992292	LDLRAD4/TNFAIP3/IL4I1/C5AR2/SPRY4/CX3CL1/PTPRU/ARRDC3/DDIT4/ISL1/PTGER4/PDE4B/ERRFI1/RGS11/APCDD1/NFKBIA/BMP4/AXIN2/RTN4RL1/EGR1/FOXO3/SESN1/DEPTOR/MYC/PDGFRA/HEYL/DUSP6/SOCS2/IGF1/TMEM131L/KLKB1/ING2/IFT172/MCL1/HGF/PPARG/WNT11/RASSF2/SULF2/PID1/ACKR3/IL7/SPRED1/DDIT4L/DKK2/DGKG	46	Positive	GO BP	OT vs. EC
GO:0008285	negative regulation of cell population proliferation	27/410	190/6620	3.75607987740393e-05	0.015905327361926	0.0142228212992292	TNFAIP3/CD274/IL4I1/PTPRU/PDPN/FBXO4/ZBTB16/CBFA2T3/RIT2/BMP4/RTN4RL1/NFIB/LPAR1/HMGA1/GSDME/TMEM131L/IFT172/SEMA3A/WNT11/HNF4A/PTK2B/ACKR3/ING5/TBX5/RERG/STMN2/ERBB4	27	Positive	GO BP	OT vs. EC
GO:0010648	negative regulation of cell communication	40/410	337/6620	4.28335508755865e-05	0.015905327361926	0.0142228212992292	LDLRAD4/TNFAIP3/SPRY4/CX3CL1/PTPRU/ARRDC3/DDIT4/GRIA1/ISL1/PDE4B/ERRFI1/RGS11/APCDD1/NFKBIA/BMP4/AXIN2/EGR1/FOXO3/SESN1/DEPTOR/MYC/HEYL/DUSP6/SOCS2/IGF1/TMEM131L/ING2/IFT172/MCL1/HGF/WNT11/RASSF2/SULF2/PID1/ACKR3/IL7/SPRED1/DDIT4L/DKK2/DGKG	40	Positive	GO BP	OT vs. EC
GO:0030198	extracellular matrix organization	15/410	76/6620	5.05906498551338e-05	0.015905327361926	0.0142228212992292	ECM2/PDPN/MMP3/CRISPLD2/ELN/ADAMTS13/OLFML2A/ADAMTSL1/TNFRSF11B/PDGFRA/ADAMTSL4/SULF2/POSTN/HPSE2/KAZALD1	15	Positive	GO BP	OT vs. EC
GO:0045229	external encapsulating structure organization	15/410	76/6620	5.05906498551338e-05	0.015905327361926	0.0142228212992292	ECM2/PDPN/MMP3/CRISPLD2/ELN/ADAMTS13/OLFML2A/ADAMTSL1/TNFRSF11B/PDGFRA/ADAMTSL4/SULF2/POSTN/HPSE2/KAZALD1	15	Positive	GO BP	OT vs. EC
GO:0023057	negative regulation of signaling	40/410	340/6620	5.24608972408231e-05	0.015905327361926	0.0142228212992292	LDLRAD4/TNFAIP3/SPRY4/CX3CL1/PTPRU/ARRDC3/DDIT4/GRIA1/ISL1/PDE4B/ERRFI1/RGS11/APCDD1/NFKBIA/BMP4/AXIN2/EGR1/FOXO3/SESN1/DEPTOR/MYC/HEYL/DUSP6/SOCS2/IGF1/TMEM131L/ING2/IFT172/MCL1/HGF/WNT11/RASSF2/SULF2/PID1/ACKR3/IL7/SPRED1/DDIT4L/DKK2/DGKG	40	Positive	GO BP	OT vs. EC
GO:0043062	extracellular structure organization	15/410	77/6620	5.93394780541758e-05	0.015905327361926	0.0142228212992292	ECM2/PDPN/MMP3/CRISPLD2/ELN/ADAMTS13/OLFML2A/ADAMTSL1/TNFRSF11B/PDGFRA/ADAMTSL4/SULF2/POSTN/HPSE2/KAZALD1	15	Positive	GO BP	OT vs. EC
GO:0018108	peptidyl-tyrosine phosphorylation	14/410	69/6620	6.54001947447614e-05	0.015905327361926	0.0142228212992292	PDGFRB/ISL1/GHR/PDGFD/ERRFI1/IL6R/CLK4/PDGFRA/KIT/HGF/PTK2B/IL7/FGF7/ERBB4	14	Positive	GO BP	OT vs. EC
GO:0018212	peptidyl-tyrosine modification	14/410	70/6620	7.722250161704e-05	0.0170731930847856	0.0152671472096464	PDGFRB/ISL1/GHR/PDGFD/ERRFI1/IL6R/CLK4/PDGFRA/KIT/HGF/PTK2B/IL7/FGF7/ERBB4	14	Positive	GO BP	OT vs. EC
GO:0012501	programmed cell death	50/410	470/6620	8.7330298477032e-05	0.0172502685474553	0.0154254911786023	BCL2/PMAIP1/MAP3K5/TNFAIP3/PERP/NTRK2/MAMSTR/PIK3R1/CX3CL1/XKR8/PDPN/BCL2A1/ISL1/ZBTB16/CASP4/CASP12/BIRC3/PLEKHN1/TNFRSF18/MAEL/EGLN3/BMP4/EGR1/FOXO3/TNFRSF11B/DEPTOR/MYC/KIT/PDK4/GSDME/DUSP6/IGF1/ING2/RTKN/ADAMTSL4/MCL1/HGF/ACER3/WNT11/TGFBR2/RASSF2/PLAGL2/PTK2B/ACKR3/ING5/LRP6/IL7/ERBB4/TSC22D3/TMEM164	50	Positive	GO BP	OT vs. EC
GO:0008219	cell death	50/410	471/6620	9.22094947026807e-05	0.0172502685474553	0.0154254911786023	BCL2/PMAIP1/MAP3K5/TNFAIP3/PERP/NTRK2/MAMSTR/PIK3R1/CX3CL1/XKR8/PDPN/BCL2A1/ISL1/ZBTB16/CASP4/CASP12/BIRC3/PLEKHN1/TNFRSF18/MAEL/EGLN3/BMP4/EGR1/FOXO3/TNFRSF11B/DEPTOR/MYC/KIT/PDK4/GSDME/DUSP6/IGF1/ING2/RTKN/ADAMTSL4/MCL1/HGF/ACER3/WNT11/TGFBR2/RASSF2/PLAGL2/PTK2B/ACKR3/ING5/LRP6/IL7/ERBB4/TSC22D3/TMEM164	50	Positive	GO BP	OT vs. EC
GO:0043067	regulation of programmed cell death	42/410	375/6620	0.00010646384069016	0.0184942900398906	0.0165379169072083	BCL2/PMAIP1/MAP3K5/TNFAIP3/NTRK2/MAMSTR/PIK3R1/CX3CL1/PDPN/BCL2A1/ISL1/ZBTB16/CASP4/BIRC3/PLEKHN1/TNFRSF18/MAEL/BMP4/EGR1/DEPTOR/MYC/KIT/PDK4/GSDME/DUSP6/IGF1/ING2/RTKN/ADAMTSL4/MCL1/HGF/ACER3/WNT11/RASSF2/PLAGL2/PTK2B/ACKR3/ING5/LRP6/IL7/TSC22D3/TMEM164	42	Positive	GO BP	OT vs. EC
GO:0072359	circulatory system development	34/410	282/6620	0.000120421715601769	0.0195243741562335	0.0174590361005793	NTRK2/ZFAND5/CX3CL1/IRX3/PDPN/EGR2/PDGFRB/ISL1/ERRFI1/ELN/FLVCR1/GLUL/IL6R/MYH7/BMP4/TBX4/PDGFRA/KIT/HEYL/DUSP6/IFT172/STAB1/TNNC1/JUNB/WNT11/SGCG/HPGD/PTK2B/ACKR3/TBX5/KCNJ8/SPRED1/HPSE/ERBB4	34	Positive	GO BP	OT vs. EC
GO:0072006	nephron development	10/410	42/6620	0.000182166082947517	0.0276892446080227	0.0247602057479981	IRX3/IL6R/BMP4/KLHL3/PDGFRA/HEYL/KLF15/WNT11/SULF2/ERBB4	10	Positive	GO BP	OT vs. EC
GO:0006915	apoptotic process	47/410	453/6620	0.000261294198348055	0.0373804406107336	0.0334262423397574	BCL2/PMAIP1/MAP3K5/TNFAIP3/PERP/NTRK2/MAMSTR/PIK3R1/CX3CL1/XKR8/PDPN/BCL2A1/ISL1/ZBTB16/CASP4/CASP12/BIRC3/PLEKHN1/TNFRSF18/MAEL/EGLN3/BMP4/EGR1/FOXO3/TNFRSF11B/DEPTOR/MYC/PDK4/GSDME/DUSP6/IGF1/ING2/RTKN/ADAMTSL4/MCL1/HGF/WNT11/TGFBR2/RASSF2/PLAGL2/PTK2B/ACKR3/ING5/LRP6/IL7/ERBB4/TSC22D3	47	Positive	GO BP	OT vs. EC
GO:0072359	circulatory system development	46/509	282/6620	5.98267118451287e-07	0.00153814476153826	0.00141757819329879	TCF21/GPR4/HSPB6/FGF1/SALL1/ADGRB2/HSPB7/DHRS3/NKX2-5/FGF10/SERPINE1/MYH11/F3/CHI3L1/DSG2/SOX9/FZD2/COL1A1/ENG/DDIT3/MYH9/FHL2/TEK/VEGFA/HOXA13/NPY1R/VEGFC/DRC1/COMP/EFNB2/SHOX2/FOXS1/GBX2/LIF/ACTA2/FGFR2/SULF1/HEY1/MYO1E/ENPEP/EDN1/COL3A1/NRP2/TGFB2/PGK1/NSDHL	46	Negative	GO BP	OT vs. EC
GO:0009887	animal organ morphogenesis	42/509	267/6620	4.95215687431162e-06	0.00636599766192759	0.00586700269688182	SERPINB5/TCF21/ASPN/FGF21/FGF1/SALL1/DHRS3/NKX2-5/FGF10/NECTIN1/SERPINE1/TGFB3/SOX9/FZD2/HOXB5/ENG/CHST11/FHL2/CNNM4/HOXA13/NTN4/NPY1R/VEGFC/INHBA/COMP/RELT/EFNB2/SHOX2/PAX1/TCF15/FZD3/GBX2/NF2/LIF/EMX2/FGFR2/SULF1/FGF5/EDN1/HOXD10/TGFB2/EDA	42	Negative	GO BP	OT vs. EC
GO:0001568	blood vessel development	31/509	181/6620	1.62387400872991e-05	0.0121254922623223	0.0111750427163248	TCF21/GPR4/HSPB6/FGF1/ADGRB2/FGF10/SERPINE1/F3/CHI3L1/COL1A1/ENG/DDIT3/MYH9/VEGFA/HOXA13/VEGFC/COMP/EFNB2/FOXS1/GBX2/ACTA2/FGFR2/SULF1/HEY1/MYO1E/ENPEP/EDN1/NRP2/TGFB2/PGK1/NSDHL	31	Negative	GO BP	OT vs. EC
GO:0001944	vasculature development	32/509	191/6620	1.88650210226718e-05	0.0121254922623223	0.0111750427163248	TCF21/GPR4/HSPB6/FGF1/ADGRB2/FGF10/SERPINE1/F3/CHI3L1/COL1A1/ENG/DDIT3/MYH9/VEGFA/HOXA13/VEGFC/COMP/EFNB2/FOXS1/GBX2/LIF/ACTA2/FGFR2/SULF1/HEY1/MYO1E/ENPEP/EDN1/NRP2/TGFB2/PGK1/NSDHL	32	Negative	GO BP	OT vs. EC
GO:0007155	cell adhesion	46/509	330/6620	4.45501931628721e-05	0.0215084167516266	0.0198224922139292	THBS2/GPR4/RSU1/PCDH1/SPINK5/ADGRG1/EFNA5/VCAN/NID1/ITGA2/ITGA1/CDH10/NECTIN1/TNFRSF14/SERPINE1/ITGAL/DSG2/CDH2/MYH9/NUAK1/VEGFA/PTPN22/COMP/LYVE1/PCDH9/EFNB2/SUSD5/IL20RB/FERMT1/NF2/LIF/ARVCF/SULF1/PAG1/FRMD5/ALCAM/FAP/ITGA6/COL3A1/HSPD1/TGFB2/NECTIN4/NLGN4X/EDA/COL4A5/CD40LG	46	Negative	GO BP	OT vs. EC
GO:0048514	blood vessel morphogenesis	26/509	148/6620	5.01946715323841e-05	0.0215084167516266	0.0198224922139292	TCF21/GPR4/HSPB6/FGF1/ADGRB2/FGF10/SERPINE1/F3/CHI3L1/ENG/MYH9/VEGFA/HOXA13/VEGFC/COMP/EFNB2/GBX2/FGFR2/SULF1/HEY1/MYO1E/ENPEP/EDN1/NRP2/TGFB2/PGK1	26	Negative	GO BP	OT vs. EC
GO:0060512	prostate gland morphogenesis	6/509	11/6620	6.63699649586436e-05	0.0229776066921514	0.0211765205691141	SERPINB5/FGF10/SOX9/HOXA13/FGFR2/SULF1	6	Negative	GO BP	OT vs. EC
GO:0035239	tube morphogenesis	33/509	213/6620	7.14978037873245e-05	0.0229776066921514	0.0211765205691141	TCF21/GPR4/VASP/HSPB6/FGF1/ADGRB2/FGF10/SERPINE1/F3/CHI3L1/SOX9/FZD2/ENG/MYH9/VEGFA/HOXA13/VEGFC/COMP/EFNB2/SHOX2/FZD3/GBX2/EMX2/FGFR2/SULF1/HEY1/MYO1E/ENPEP/EDN1/NRP2/TGFB2/EDA/PGK1	33	Negative	GO BP	OT vs. EC
GO:0051781	positive regulation of cell division	9/509	26/6620	8.34281855481441e-05	0.0238326516715865	0.0219645433530845	FGF1/PDGFA/TGFB3/VEGFA/VEGFC/VEGFB/FGFR2/FGF5/TGFB2	9	Negative	GO BP	OT vs. EC
GO:0001525	angiogenesis	22/509	120/6620	9.85947769395345e-05	0.0250075976145095	0.0230473918525501	TCF21/GPR4/HSPB6/FGF1/ADGRB2/SERPINE1/F3/CHI3L1/ENG/MYH9/VEGFA/VEGFC/EFNB2/GBX2/FGFR2/SULF1/HEY1/ENPEP/EDN1/NRP2/TGFB2/PGK1	22	Negative	GO BP	OT vs. EC
GO:0048646	anatomical structure formation involved in morphogenesis	39/509	274/6620	0.000109263706142265	0.0250075976145095	0.0230473918525501	ATP8B1/TCF21/GPR4/VASP/HSPB6/FGF1/ADGRB2/ITGA2/FGF10/NECTIN1/SERPINE1/F3/CHI3L1/SOX9/FZD2/ENG/MYH9/FHL2/CNNM4/VEGFA/FLNC/VEGFC/INHBA/RELT/EFNB2/PAX1/TCF15/FZD3/GBX2/NF2/FGFR2/SULF1/HEY1/ENPEP/EDN1/NRP2/TGFB2/EDA/PGK1	39	Negative	GO BP	OT vs. EC
GO:0042310	vasoconstriction	9/509	27/6620	0.000116721575797011	0.0250075976145095	0.0230473918525501	HTR1D/HRH2/ASIC2/HTR1B/EDNRA/COMP/EDNRB/ACTA2/EDN1	9	Negative	GO BP	OT vs. EC
GO:0008015	blood circulation	21/509	116/6620	0.000170190521557481	0.0336584485326372	0.0310201509332704	GPR4/HTR1D/NPPB/HRH2/ADORA1/DSG2/ASIC2/HTR1B/EDNRA/NPY1R/FKBP1B/EHD3/SLC8A1/COMP/EDNRB/SHOX2/TRPV4/ACTA2/ENPEP/EDN1/TGFB2	21	Negative	GO BP	OT vs. EC
GO:0009888	tissue development	59/509	484/6620	0.00019567473346925	0.0359342671249601	0.0331175808300212	SERPINB5/TCF21/ASPN/GPR4/VASP/SPINK5/SALL1/NKX2-5/ITGA2/FGF10/NECTIN1/DHCR24/ISG15/SERPINE1/MYH11/DSG2/TGFB3/SOX9/FZD2/HOXB5/NOG/ENG/CHST11/FHL2/CNNM4/CLOCK/HOXA13/IFRD1/NTN4/EZH2/VEGFC/SLC8A1/INHBA/LRRC17/OVOL1/COMP/AQP11/EFNB2/SHOX2/PAX1/TCF15/FZD3/GBX2/NF2/LIF/ACTA2/FGFR2/SULF1/MSC/MYO1E/ZBED2/CRYGS/EDN1/HOXD10/TGFB2/DMD/EDA/PGK1/NSDHL	59	Negative	GO BP	OT vs. EC
GO:0007346	regulation of mitotic cell cycle	21/509	118/6620	0.000218211861285109	0.0374015130242676	0.0344698175265109	FGF10/USP2/PLK1/BRINP2/HSPA2/TOM1L1/MSH2/CDKN1A/HOXA13/USP44/EZH2/BUB1/INHBA/CCND1/OVOL1/JADE1/FZD3/MEIS2/APP/EDN1/FHL1	21	Negative	GO BP	OT vs. EC
GO:0061061	muscle structure development	25/509	154/6620	0.000256784935704162	0.0407815342668221	0.037584897801231	TCF21/NKX2-5/FGF10/MYH11/SOX9/FZD2/ENG/DDIT3/FHL2/FLNC/IFRD1/EZH2/COMP/EFNB2/SHOX2/TCF15/LIF/FGFR2/MSC/HEY1/RBPMS2/EDN1/HOXD10/DMD/FHL1	25	Negative	GO BP	OT vs. EC
GO:0022612	gland morphogenesis	10/509	36/6620	0.000269656197019049	0.0407815342668221	0.037584897801231	SERPINB5/FGF10/TGFB3/SOX9/HOXA13/NTN4/FGFR2/SULF1/TGFB2/EDA	10	Negative	GO BP	OT vs. EC
GO:0043588	skin development	15/509	72/6620	0.000300841588857271	0.0422960064287472	0.038980658957649	FGF10/DHCR24/SOX9/COL1A1/EZH2/INHBA/OVOL1/COMP/FZD3/FGFR2/ZBED2/COL3A1/TGFB2/EDA/NSDHL	15	Negative	GO BP	OT vs. EC
GO:0003013	circulatory system process	21/509	121/6620	0.000312572587376973	0.0422960064287472	0.038980658957649	GPR4/HTR1D/NPPB/HRH2/ADORA1/DSG2/ASIC2/HTR1B/EDNRA/NPY1R/FKBP1B/EHD3/SLC8A1/COMP/EDNRB/SHOX2/TRPV4/ACTA2/ENPEP/EDN1/TGFB2	21	Negative	GO BP	OT vs. EC
GO:0007435	salivary gland morphogenesis	6/509	14/6620	0.00035302711401998	0.0432206052450176	0.0398327836420539	FGF10/TGFB3/NTN4/FGFR2/TGFB2/EDA	6	Negative	GO BP	OT vs. EC
GO:0030850	prostate gland development	6/509	14/6620	0.00035302711401998	0.0432206052450176	0.0398327836420539	SERPINB5/FGF10/SOX9/HOXA13/FGFR2/SULF1	6	Negative	GO BP	OT vs. EC
GO:0022603	regulation of anatomical structure morphogenesis	26/509	167/6620	0.000383649966334915	0.0448347301566848	0.0413203863263107	ARHGAP18/GPR4/HSPB6/ADGRB2/EFNA5/FGF10/SERPINE1/F3/CHI3L1/MYL12B/SOX9/FZD2/ENG/MYH9/VEGFA/IFRD1/NTN4/VEGFC/EFNB2/SHOX2/FZD3/LIF/FGFR2/SULF1/TGFB2/PGK1	26	Negative	GO BP	OT vs. EC
GO:0048729	tissue morphogenesis	25/509	159/6620	0.000424575657810858	0.0474601746187703	0.0437400368756175	SERPINB5/TCF21/VASP/SALL1/NKX2-5/ITGA2/FGF10/SOX9/FZD2/ENG/HOXA13/NTN4/VEGFC/INHBA/EFNB2/SHOX2/TCF15/FZD3/GBX2/NF2/LIF/FGFR2/SULF1/CRYGS/EDN1	25	Negative	GO BP	OT vs. EC
GO:0019199	transmembrane receptor protein kinase activity	12/502	31/7023	6.27416353441132e-07	0.000276063195514098	0.000241059967374751	NTRK2/IGF1R/BMPR1A/PDGFRB/EPHB4/PDGFRA/KIT/MET/ACVR2A/MST1R/TGFBR2/BMPR1B	12	Positive	GO MF	OC vs. EC
GO:0019838	growth factor binding	11/502	37/7023	3.4522534024789e-05	0.00759495748545359	0.00663196048370947	NTRK2/PDGFRB/VASN/IL6R/IGFBP4/IL1R1/PDGFRA/KIT/KAZALD1/COL6A1/IGFBP5	11	Positive	GO MF	OC vs. EC
GO:0030215	semaphorin receptor binding	6/502	12/7023	8.24748311997704e-05	0.0120963085759663	0.0105625661010232	RIT2/SEMA4C/SEMA6C/SEMA3A/SEMA3G/SEMA6D	6	Positive	GO MF	OC vs. EC
GO:0004714	transmembrane receptor protein tyrosine kinase activity	8/502	24/7023	0.000170156609109251	0.0187172270020177	0.0163439900854939	NTRK2/IGF1R/PDGFRB/EPHB4/PDGFRA/KIT/MET/MST1R	8	Positive	GO MF	OC vs. EC
GO:0030695	GTPase regulator activity	23/502	153/7023	0.000496236853635547	0.0363907025999402	0.0317765704521009	PLEKHG1/ARAP3/ARHGAP26/F2RL2/SIPA1L2/RGL1/RALGPS2/RALGDS/SRGAP1/FNIP1/CHN2/DENND2A/PSD3/ASAP2/RTKN/ARHGEF3/VAV1/MCF2L/DOCK5/AGAP1/RAPGEF3/FGD4/RGS10	23	Positive	GO MF	OC vs. EC
GO:0060589	nucleoside-triphosphatase regulator activity	23/502	153/7023	0.000496236853635547	0.0363907025999402	0.0317765704521009	PLEKHG1/ARAP3/ARHGAP26/F2RL2/SIPA1L2/RGL1/RALGPS2/RALGDS/SRGAP1/FNIP1/CHN2/DENND2A/PSD3/ASAP2/RTKN/ARHGEF3/VAV1/MCF2L/DOCK5/AGAP1/RAPGEF3/FGD4/RGS10	23	Positive	GO MF	OC vs. EC
GO:0050839	cell adhesion molecule binding	15/635	48/7023	1.20547528691369e-05	0.00303055338004525	0.00302251122158428	EZR/CTNNA3/ISG15/DSG2/MYH9/ITGA10/COMP/ICAM3/ICAM5/RPSA/TRPC4/P2RX4/ITGA5/COL3A1/CD40LG	15	Negative	GO MF	OC vs. EC
GO:0003779	actin binding	29/635	139/7023	1.3467060460936e-05	0.00303055338004525	0.00302251122158428	EZR/VASP/ACTN4/MARCKSL1/ACTN2/CTNNA3/ABLIM3/RAI14/MYH1/NEXN/CFL2/ACTN1/LOC102152706/MYO1C/AIF1L/MYH9/TPM2/PLEC/FLNC/CFL1/FLNB/TPM4/CNN1/CNN2/LCP1/TPM1/DMD/SHROOM4/PLS3	29	Negative	GO MF	OC vs. EC
GO:0008092	cytoskeletal protein binding	47/635	283/7023	2.48765688152895e-05	0.00303055338004525	0.00302251122158428	EZR/EML2/VASP/ACTN4/KIF5B/MARCKSL1/HSPB7/ACTN2/CTNNA3/ABLIM3/RAI14/MYH1/PLK1/NEXN/KIF21B/MYL12B/VAPA/CFL2/ACTN1/BIRC5/KIF18B/SKA2/LOC102152706/RFLNB/MYO1C/AIF1L/GLI1/MYH9/KIF24/TPM2/PLEC/FLNC/DYNC1I1/SLC8A1/EML4/CFL1/KIF5C/FLNB/TPM4/CNN1/CNN2/LCP1/CLSTN3/TPM1/DMD/SHROOM4/PLS3	47	Negative	GO MF	OC vs. EC
GO:0005509	calcium ion binding	45/635	267/7023	2.54668351264307e-05	0.00303055338004525	0.00302251122158428	THBS2/VLDLR/CBLC/ACTN4/CUBN/PCDH1/VCAN/ACTN2/NID1/SPARC/CALML6/THBS3/DSG2/CDH2/CABYR/LOC607207/MYL12B/ACTN1/LTBP2/FKBP10/SGCA/AIF1L/MYL6/CALM2/MELK/EFHC1/ANXA13/SLC25A13/EHD3/SLC8A1/EHD1/RASGRP2/COMP/LDLR/LCP1/PCDH9/THBD/MYL9/TGM2/CLSTN3/EHD4/CBLB/REPS2/ITGB1BP2/PLS3	45	Negative	GO MF	OC vs. EC
GO:0051015	actin filament binding	12/635	42/7023	0.000234482783734181	0.022322761011494	0.0222635232556033	EZR/CTNNA3/MYH1/NEXN/AIF1L/MYH9/FLNC/FLNB/TPM4/LCP1/SHROOM4/PLS3	12	Negative	GO MF	OC vs. EC
GO:0005102	signaling receptor binding	49/438	451/7023	7.51874769228885e-05	0.0171639021812997	0.0157936320485525	APBB3/PIK3R1/CX3CL1/PDPN/ARRDC3/F2RL2/IL16/GDF10/CD74/PDGFD/VCAM1/IL6R/S100A4/RIT2/BMP4/CCL8/CCL7/CCL2/IL1R1/SEMA4C/CXCL14/HMGA1/PDGFRA/RSPO1/IGF1/PTN/RARRES2/RALA/HGF/SEMA3A/CDC42EP2/SEMA3G/WNT11/ADM/FGF14/TNFSF13B/PLSCR4/HNF4A/LRP6/CXCL12/IL7/SPRED1/FGF7/THPO/TNFSF10/ERBB4/TIMP1/NLGN3/FGF13	49	Positive	GO MF	OT vs. EC
GO:0019199	transmembrane receptor protein kinase activity	9/438	31/7023	7.71411333990998e-05	0.0171639021812997	0.0157936320485525	NTRK2/IGF1R/PDGFRB/PDGFRA/KIT/ACVR2A/MST1R/TGFBR2/ERBB4	9	Positive	GO MF	OT vs. EC
GO:1901681	sulfur compound binding	14/438	74/7023	0.000157198459113857	0.0202633660014968	0.0186456519800881	ECM2/CRISPLD2/SULT1A1/SOAT1/BMP4/CCL8/RTN4RL1/RSPO1/PTN/COL5A3/LOC608697/POSTN/HPSE2/FGF7	14	Positive	GO MF	OT vs. EC
GO:0004713	protein tyrosine kinase activity	11/438	50/7023	0.00019888515538907	0.0202633660014968	0.0186456519800881	NTRK2/JAK2/IGF1R/PDGFRB/ABL1/CLK4/PDGFRA/KIT/MST1R/PTK2B/ERBB4	11	Positive	GO MF	OT vs. EC
GO:0019838	growth factor binding	9/438	37/7023	0.000340451603736627	0.0202633660014968	0.0186456519800881	NTRK2/PDGFRB/GHR/IL6R/IL1R1/PDGFRA/KIT/KAZALD1/IGFBP5	9	Positive	GO MF	OT vs. EC
GO:0008201	heparin binding	10/438	46/7023	0.00042838133505792	0.0202633660014968	0.0186456519800881	ECM2/CRISPLD2/BMP4/CCL8/RTN4RL1/RSPO1/PTN/COL5A3/POSTN/FGF7	10	Positive	GO MF	OT vs. EC
GO:0038024	cargo receptor activity	8/438	31/7023	0.000473007714218255	0.0202633660014968	0.0186456519800881	TMPRSS5/APOBR/COLEC12/STAB1/ACKR4/SCARA5/ACKR3/LRP6	8	Positive	GO MF	OT vs. EC
GO:0004714	transmembrane receptor protein tyrosine kinase activity	7/438	24/7023	0.000477625788379375	0.0202633660014968	0.0186456519800881	NTRK2/IGF1R/PDGFRB/PDGFRA/KIT/MST1R/ERBB4	7	Positive	GO MF	OT vs. EC
GO:0030695	GTPase regulator activity	21/438	153/7023	0.000491570222130788	0.0202633660014968	0.0186456519800881	ARAP3/ARHGAP26/F2RL2/SIPA1L2/RGL1/RALGDS/CHN2/DENND2A/DLC1/RTKN/CDC42EP2/RASGRP2/ARHGEF3/VAV1/WNT11/SBF2/DOCK5/RAPGEF3/FGD4/TIAM1/RASGEF1B	21	Positive	GO MF	OT vs. EC
GO:0060589	nucleoside-triphosphatase regulator activity	21/438	153/7023	0.000491570222130788	0.0202633660014968	0.0186456519800881	ARAP3/ARHGAP26/F2RL2/SIPA1L2/RGL1/RALGDS/CHN2/DENND2A/DLC1/RTKN/CDC42EP2/RASGRP2/ARHGEF3/VAV1/WNT11/SBF2/DOCK5/RAPGEF3/FGD4/TIAM1/RASGEF1B	21	Positive	GO MF	OT vs. EC
GO:0005539	glycosaminoglycan binding	12/438	64/7023	0.000500892193295426	0.0202633660014968	0.0186456519800881	ECM2/HAPLN1/CRISPLD2/BMP4/CCL8/RTN4RL1/RSPO1/PTN/STAB1/COL5A3/POSTN/FGF7	12	Positive	GO MF	OT vs. EC
GO:0003779	actin binding	27/569	139/7023	1.42489811597116e-05	0.00645478846534937	0.00632954742041928	VASP/ACTN2/ABLIM3/RAI14/MYH11/NEXN/CFL2/DAAM1/ACTN1/MYO1C/AIF1L/MYH9/TPM2/FLNC/FHDC1/CFL1/FLNB/TPM4/CNN1/CNN2/LCP1/NF2/MYO1E/TPM1/UACA/DMD/PLS3	27	Negative	GO MF	OT vs. EC
GO:0008092	cytoskeletal protein binding	42/569	283/7023	7.61766603993638e-05	0.0138181760583554	0.0135500645907424	EML2/VASP/KIF5B/KIFC3/HSPB7/ACTN2/ABLIM3/RAI14/PLK1/MYH11/NEXN/ARHGEF2/MYL12B/VAPA/CFL2/DAAM1/ACTN1/SKA2/MYO1C/AIF1L/MYH9/TPM2/FLNC/DYNC1I1/FHDC1/SLC8A1/EML4/CFL1/FLNB/TPM4/CNN1/CNN2/LCP1/MAPRE1/DCLK1/NF2/FRMD5/MYO1E/TPM1/UACA/DMD/PLS3	42	Negative	GO MF	OT vs. EC
GO:0005509	calcium ion binding	40/569	267/7023	9.15110997242078e-05	0.0138181760583554	0.0135500645907424	THBS2/VLDLR/ASPN/CBLC/PCDH1/NKD1/VCAN/ACTN2/NID1/SPARC/CDH10/CALML6/DSG2/CDH2/MYL12B/ACTN1/SGCA/RHOT1/AIF1L/MYL6/EFHC1/CALU/SLC25A13/EHD3/SLC8A1/EHD1/CRELD1/COMP/LDLR/LCP1/PCDH9/THBD/PLCB4/MYL9/CRTAC1/SULF1/MASP1/REPS2/ITGB1BP2/PLS3	40	Negative	GO MF	OT vs. EC
GO:0005539	glycosaminoglycan binding	15/569	64/7023	0.000134313431532644	0.0152109961210719	0.0149158600280989	THBS2/FGF1/ADGRG1/VCAN/FGF10/LIPG/ENG/VEGFA/CXCL8/VEGFB/COMP/LYVE1/SUSD5/APP/NRP2	15	Negative	GO MF	OT vs. EC
GO:0008083	growth factor activity	16/569	73/7023	0.000188203681770039	0.0170512535683655	0.0167204113067277	FGF21/FGF1/FGF10/PDGFA/TGFB3/VEGFA/NRG1/VEGFC/INHBA/VEGFB/GDF15/FGF22/BMP2/LIF/FGF5/TGFB2	16	Negative	GO MF	OT vs. EC
GO:0050839	cell adhesion molecule binding	12/569	48/7023	0.000329126849448518	0.0248490771333631	0.0243669351696973	ITGA2/NECTIN1/ISG15/ITGAL/DSG2/MYH9/COMP/TRPC4/FRMD5/FAP/COL3A1/CD40LG	12	Negative	GO MF	OT vs. EC
GO:0030312	external encapsulating structure	28/527	90/7645	4.06392163440339e-12	5.58789224730466e-10	5.36865436965922e-10	ECM2/OMD/MMP3/MMP27/VWA1/CRISPLD2/LAMC2/MYOC/MMP14/TIMP2/ENTPD2/OLFML2A/ANGPT1/TNFRSF11B/NTN4/TIMP4/ADAMTS9/COL5A3/NAV2/MMP9/POSTN/MMP11/VWF/HPSE2/KAZALD1/COL6A1/NPNT/GPC3	28	Positive	GO CC	OC vs. EC
GO:0031012	extracellular matrix	28/527	90/7645	4.06392163440339e-12	5.58789224730466e-10	5.36865436965922e-10	ECM2/OMD/MMP3/MMP27/VWA1/CRISPLD2/LAMC2/MYOC/MMP14/TIMP2/ENTPD2/OLFML2A/ANGPT1/TNFRSF11B/NTN4/TIMP4/ADAMTS9/COL5A3/NAV2/MMP9/POSTN/MMP11/VWF/HPSE2/KAZALD1/COL6A1/NPNT/GPC3	28	Positive	GO CC	OC vs. EC
GO:0062023	collagen-containing extracellular matrix	14/527	48/7645	2.49708778366039e-06	0.000228899713502202	0.000219918959192547	ECM2/VWA1/LAMC2/MYOC/ENTPD2/ANGPT1/NTN4/COL5A3/NAV2/POSTN/VWF/KAZALD1/NPNT/GPC3	14	Positive	GO CC	OC vs. EC
GO:0016324	apical plasma membrane	16/527	91/7645	0.000426161272718654	0.0292985874994075	0.0281490735401006	TRPM6/MARVELD2/F2RL2/RHCG/PDGFRB/EMP2/IL6R/SLC7A8/CTSK/SLC43A1/JAG1/SLC4A11/DUOX1/SLC9B2/ABCC5/ABCB11	16	Positive	GO CC	OC vs. EC
GO:0045177	apical part of cell	17/527	103/7645	0.000611541044821503	0.0336347574651827	0.0323151162631994	TRPM6/C5AR2/MARVELD2/F2RL2/RHCG/PDGFRB/EMP2/IL6R/SLC7A8/CTSK/SLC43A1/JAG1/SLC4A11/DUOX1/SLC9B2/ABCC5/ABCB11	17	Positive	GO CC	OC vs. EC
GO:0009925	basal plasma membrane	11/527	54/7645	0.000949126858104473	0.0421880038675885	0.0405327807493386	C5AR2/MARVELD2/RHCG/ABCC1/SLC7A8/MET/SLC4A11/HPGD/SLC9B2/ABCC5/SLC40A1	11	Positive	GO CC	OC vs. EC
GO:0014069	postsynaptic density	9/527	39/7645	0.00107387646208407	0.0421880038675885	0.0405327807493386	NTRK2/PDE4B/DNAJC6/SEMA4C/GRIK2/HOMER3/PTK2B/PLEKHA5/ADD3	9	Positive	GO CC	OC vs. EC
GO:0032279	asymmetric synapse	9/527	40/7645	0.00130269058140789	0.0447799887358964	0.0430230705175502	NTRK2/PDE4B/DNAJC6/SEMA4C/GRIK2/HOMER3/PTK2B/PLEKHA5/ADD3	9	Positive	GO CC	OC vs. EC
GO:0030312	external encapsulating structure	17/319	90/7645	1.34621223798194e-07	1.58853044081869e-05	1.45957747907516e-05	ASPN/EFNA5/FGF10/CRISPLD2/GPC2/MYOC/MMP14/TNFRSF11B/NTN4/GPC6/MMP9/MMP11/MMP16/COL3A1/OPTC/TGFB2/GPC3	17	Negative	GO CC	OT vs. OC
GO:0031012	extracellular matrix	17/319	90/7645	1.34621223798194e-07	1.58853044081869e-05	1.45957747907516e-05	ASPN/EFNA5/FGF10/CRISPLD2/GPC2/MYOC/MMP14/TNFRSF11B/NTN4/GPC6/MMP9/MMP11/MMP16/COL3A1/OPTC/TGFB2/GPC3	17	Negative	GO CC	OT vs. OC
GO:0062023	collagen-containing extracellular matrix	9/319	48/7645	0.000136156693558218	0.0107109932265798	0.00984150135894485	EFNA5/FGF10/GPC2/MYOC/NTN4/GPC6/COL3A1/TGFB2/GPC3	9	Negative	GO CC	OT vs. OC
GO:0043235	receptor complex	12/319	87/7645	0.000240380381180994	0.0141824424896787	0.0130311469798118	NTRK2/KCTD16/CHRNA9/ITGA2/GRIK2/TNFRSF11B/KIT/AHR/APP/NLGN1/IL13RA2/GRIA3	12	Negative	GO CC	OT vs. OC
GO:0014069	postsynaptic density	7/319	39/7645	0.00100132685753442	0.039482730967943	0.0362776207823205	DAPK1/NTRK2/PDE4B/DNAJC6/GRIK2/EFNB2/ARHGEF9	7	Negative	GO CC	OT vs. OC
GO:0009986	cell surface	17/319	177/7645	0.00110788395723226	0.039482730967943	0.0362776207823205	ADGRG6/EFNA5/ITGA2/FGF10/THY1/HSPA2/SERPINF2/FZD6/KIT/SDC1/CTSK/FZD10/SULF1/DUOX1/APP/NLGN1/IL13RA2	17	Negative	GO CC	OT vs. OC
GO:0032279	asymmetric synapse	7/319	40/7645	0.00117109795243899	0.039482730967943	0.0362776207823205	DAPK1/NTRK2/PDE4B/DNAJC6/GRIK2/EFNB2/ARHGEF9	7	Negative	GO CC	OT vs. OC
GO:0030312	external encapsulating structure	20/455	90/7645	2.13786799498731e-07	2.80060707343337e-05	2.56544159398477e-05	ECM2/OMD/HAPLN1/MMP3/MMP27/CRISPLD2/ELN/LAMC2/ENTPD2/OLFML2A/MMP19/TNFRSF11B/ADAMTSL4/TIMP4/COL5A3/WNT11/POSTN/HPSE2/KAZALD1/TIMP1	20	Positive	GO CC	OT vs. EC
GO:0031012	extracellular matrix	20/455	90/7645	2.13786799498731e-07	2.80060707343337e-05	2.56544159398477e-05	ECM2/OMD/HAPLN1/MMP3/MMP27/CRISPLD2/ELN/LAMC2/ENTPD2/OLFML2A/MMP19/TNFRSF11B/ADAMTSL4/TIMP4/COL5A3/WNT11/POSTN/HPSE2/KAZALD1/TIMP1	20	Positive	GO CC	OT vs. EC
GO:0014069	postsynaptic density	10/455	39/7645	6.7151206478345e-05	0.00555746269495304	0.00509080552209439	NTRK2/GRIA1/PDE4B/SEMA4C/LRRC4/PTK2B/PLEKHA5/ADD3/ERBB4/SYN1	10	Positive	GO CC	OT vs. EC
GO:0032279	asymmetric synapse	10/455	40/7645	8.48467587015732e-05	0.00555746269495304	0.00509080552209439	NTRK2/GRIA1/PDE4B/SEMA4C/LRRC4/PTK2B/PLEKHA5/ADD3/ERBB4/SYN1	10	Positive	GO CC	OT vs. EC
GO:0099572	postsynaptic specialization	10/455	43/7645	0.000163346256297783	0.00855934383000381	0.00784062030229357	NTRK2/GRIA1/PDE4B/SEMA4C/LRRC4/PTK2B/PLEKHA5/ADD3/ERBB4/SYN1	10	Positive	GO CC	OT vs. EC
GO:0098984	neuron to neuron synapse	10/455	45/7645	0.000244128693326923	0.0106602862752756	0.00976514773307693	NTRK2/GRIA1/PDE4B/SEMA4C/LRRC4/PTK2B/PLEKHA5/ADD3/ERBB4/SYN1	10	Positive	GO CC	OT vs. EC
GO:0062023	collagen-containing extracellular matrix	14/596	48/7645	1.05256297539705e-05	0.00302085573938953	0.00290285789004239	EFNA5/NID1/SPARC/FGF10/SERPINE1/GPC2/TGFB3/COL1A1/NTN4/GPC6/P3H2/COL3A1/TGFB2/COL4A5	14	Negative	GO CC	OT vs. EC
GO:0030312	external encapsulating structure	17/596	90/7645	0.000497273981326861	0.0426745333218272	0.0410076205036447	ASPN/EFNA5/NID1/SPARC/FGF10/SERPINE1/GPC2/F3/TGFB3/COL1A1/NTN4/GPC6/MFAP5/P3H2/COL3A1/TGFB2/COL4A5	17	Negative	GO CC	OT vs. EC
GO:0031012	extracellular matrix	17/596	90/7645	0.000497273981326861	0.0426745333218272	0.0410076205036447	ASPN/EFNA5/NID1/SPARC/FGF10/SERPINE1/GPC2/F3/TGFB3/COL1A1/NTN4/GPC6/MFAP5/P3H2/COL3A1/TGFB2/COL4A5	17	Negative	GO CC	OT vs. EC
GO:0005604	basement membrane	6/596	15/7645	0.000594767014938359	0.0426745333218272	0.0410076205036447	EFNA5/NID1/SPARC/NTN4/P3H2/COL4A5	6	Negative	GO CC	OT vs. EC
cfa04360	Axon guidance	31/600	185/9025	1.42883918515199e-06	0.000442940147397118	0.000377514353129632	PIK3R1/RGMA/ABLIM2/SLIT2/UNC5A/PIK3CD/EPHB4/EFNA4/SSH2/ABL1/SRGAP1/SEMA4C/PLXNA4/MET/PLXNC1/NTN4/SEMA6C/GNAI1/SEMA3E/SEMA3A/PLXNA1/SRGAP3/SEMA3G/SEMA3B/SEMA3F/PLXNB1/DPYSL2/CXCL12/SEMA6D/BMPR1B/BOC	31	Positive	KEGG Pathway	OC vs. EC
cfa05215	Prostate cancer	18/600	99/9025	7.81206527655436e-05	0.00940552407024165	0.00801625311249798	BCL2/PIK3R1/IGF1R/PLAU/PDGFRB/PDGFD/MMP3/PIK3CD/CREBBP/SOS2/PDGFRA/CREB5/IGF1/TCF7L1/EGFR/MMP9/FOXO1/CDKN1B	18	Positive	KEGG Pathway	OC vs. EC
cfa04510	Focal adhesion	28/600	202/9025	0.000158946164468244	0.00940552407024165	0.00801625311249798	BCL2/LAMA2/PIK3R1/IGF1R/PDGFRB/PDGFD/PIK3CD/EMP2/VAV3/LAMC2/SOS2/PGF/PDGFRA/MET/IGF1/EGFR/LAMB1/HGF/LAMB2/VAV1/LOC610614/COL6A5/COL6A6/COL6A3/ITGB7/VWF/COL6A1/COL6A2	28	Positive	KEGG Pathway	OC vs. EC
cfa04072	Phospholipase D signaling pathway	23/600	152/9025	0.000164130007253828	0.00940552407024165	0.00801625311249798	PIK3R1/AGT/PDGFRB/PDGFD/PLPP3/PIK3CD/PTGFR/PLA2G4A/DNM3/SOS2/RALGDS/DNM1/LPAR1/PDGFRA/KIT/EGFR/INSR/DGKH/AGTR1/PLCB1/PTK2B/RAPGEF3/DGKG	23	Positive	KEGG Pathway	OC vs. EC
cfa04820	Cytoskeleton in muscle cells	31/600	234/9025	0.000167519128402261	0.00940552407024165	0.00801625311249798	SYNE1/LAMA2/TNNI3/CKM/TRIM63/ANK3/MYH7/SYNE2/SYNE3/FMNL1/JUP/FBLN1/TMOD1/PDLIM3/LOC476151/COL5A3/LOC610614/COL6A5/COL6A6/ATP1B3/MYH7B/SGCG/COL6A3/ITGB7/SPTBN5/CAPN3/TMOD2/TMOD3/COL6A1/COL6A2/ANK2	31	Positive	KEGG Pathway	OC vs. EC
cfa04015	Rap1 signaling pathway	29/600	214/9025	0.000182042401359516	0.00940552407024165	0.00801625311249798	ARAP3/PIK3R1/IGF1R/SIPA1L2/PDGFRB/PDGFD/PIK3CD/VAV3/EFNA4/PGF/EVL/RALGDS/LPAR1/ANGPT1/PDGFRA/KIT/DOCK4/MET/IGF1/MAGI3/EGFR/GNAI1/HGF/INSR/VAV1/PLCB1/ANGPT4/RAPGEF3/FGF7	29	Positive	KEGG Pathway	OC vs. EC
cfa04068	FoxO signaling pathway	20/600	128/9025	0.000279436525671187	0.00976222834139361	0.00832026931643394	SGK1/PLK2/PIK3R1/IGF1R/PIK3CD/CREBBP/SOS2/IGF1/EGFR/CAT/HOMER3/INSR/TGFBR2/FOXO1/IRS1/CDKN1B/SGK3/SMAD3/CCNG2/TNFSF10	20	Positive	KEGG Pathway	OC vs. EC
cfa04151	PI3K-Akt signaling pathway	42/600	363/9025	0.000279527132808462	0.00976222834139361	0.00832026931643394	BCL2/SGK1/LAMA2/NTRK2/PIK3R1/IGF1R/GNG4/PDGFRB/PDGFD/PIK3CD/LAMC2/EFNA4/IL6R/SOS2/PGF/CSF3/LPAR1/ANGPT1/PDGFRA/KIT/CREB5/MET/IGF1/EGFR/LAMB1/HGF/LAMB2/INSR/LOC610614/COL6A5/COL6A6/ANGPT4/IRS1/COL6A3/ITGB7/CDKN1B/VWF/SGK3/IL7/FGF7/COL6A1/COL6A2	42	Positive	KEGG Pathway	OC vs. EC
cfa04610	Complement and coagulation cascades	15/600	82/9025	0.000283419532492073	0.00976222834139361	0.00832026931643394	F2RL2/PLAU/C7/CD55/BDKRB1/SERPINF2/LOC481722/F11/KLKB1/SERPING1/C1R/C1S/VWF/TFPI/CFH	15	Positive	KEGG Pathway	OC vs. EC
cfa05202	Transcriptional misregulation in cancer	25/600	187/9025	0.000611747486352089	0.0172408076900608	0.0146942028190332	IGF1R/JMJD1C/PLAU/KMT2A/ZBTB16/MMP3/NUPR1/BCL11B/JUP/MEIS1/ETV1/MET/IGF1/IGFBP3/PPARG/MITF/TGFBR2/MMP9/FOXO1/HPGD/ITGB7/CDKN1B/EYA1/AFF1/ELK4	25	Positive	KEGG Pathway	OC vs. EC
cfa04924	Renin secretion	13/600	70/9025	0.000611770595453772	0.0172408076900608	0.0146942028190332	AGT/PTGER4/CLCA2/ADORA1/NPR1/KCNJ2/ITPR3/ADCYAP1R1/GNAI1/AGTR1/PLCB1/CTSB/PRKG2	13	Positive	KEGG Pathway	OC vs. EC
cfa04512	ECM-receptor interaction	15/600	90/9025	0.000794569023696528	0.0205263664454936	0.0174944583287569	LAMA2/LAMC2/SV2A/LAMB1/LAMB2/LOC610614/COL6A5/COL6A6/COL6A3/ITGB7/VWF/COL6A1/COL6A2/NPNT/CD47	15	Positive	KEGG Pathway	OC vs. EC
cfa01521	EGFR tyrosine kinase inhibitor resistance	14/600	84/9025	0.00117585220912006	0.0280395526790167	0.0238978870031688	BCL2/PIK3R1/IGF1R/PDGFRB/PDGFD/PIK3CD/IL6R/SOS2/PDGFRA/MET/IGF1/EGFR/HGF/GAS6	14	Positive	KEGG Pathway	OC vs. EC
cfa00590	Arachidonic acid metabolism	11/600	58/9025	0.00132183749657931	0.0292692588528275	0.0249459557625118	PLA2G2C/ALOX15/ALOXE3/PLA2G4A/LOC607806/PTGDS/PTGS1/HPGD/GGT1/LOC100688446/CBR3	11	Positive	KEGG Pathway	OC vs. EC
cfa05231	Choline metabolism in cancer	15/600	96/9025	0.00156841484638197	0.0324139068252273	0.0276261141362718	PIK3R1/PDGFRB/PDGFD/PLPP3/PIK3CD/PLA2G4A/SOS2/RALGDS/SLC22A4/SLC44A1/PDGFRA/EGFR/CHKA/DGKH/DGKG	15	Positive	KEGG Pathway	OC vs. EC
cfa04211	Longevity regulating pathway	14/600	90/9025	0.00231837131430942	0.0432808348496817	0.0368879101774876	PIK3R1/IGF1R/PIK3CD/SESN1/CREB5/IGF1/CAT/PPARG/INSR/SESN3/FOXO1/IRS1/ULK1/CAMKK2	14	Positive	KEGG Pathway	OC vs. EC
cfa04974	Protein digestion and absorption	15/600	100/9025	0.00237522946005455	0.0432808348496817	0.0368879101774876	COL13A1/SLC7A8/COL21A1/COL28A1/COL5A3/LOC610614/COL6A5/COL6A6/ATP1B3/MME/COL6A3/COL6A1/COL6A2/DPP4/XPNPEP2	15	Positive	KEGG Pathway	OC vs. EC
cfa04960	Aldosterone-regulated sodium reabsorption	8/600	37/9025	0.00251308073320732	0.0432808348496817	0.0368879101774876	SGK1/PIK3R1/PIK3CD/HSD11B2/IGF1/INSR/ATP1B3/IRS1	8	Positive	KEGG Pathway	OC vs. EC
cfa05218	Melanoma	12/600	73/9025	0.00291411223944971	0.0475460418015479	0.0405231120278049	PIK3R1/IGF1R/PDGFRB/PDGFD/PIK3CD/PDGFRA/MET/IGF1/EGFR/HGF/MITF/FGF7	12	Positive	KEGG Pathway	OC vs. EC
cfa04152	AMPK signaling pathway	17/600	123/9025	0.00307724972260574	0.0476973707003889	0.0406520884407389	CPT1C/PIK3R1/IGF1R/LEPR/PIK3CD/EEF2K/CPT1B/CREB5/IGF1/PPARG/INSR/HNF4A/FOXO1/IRS1/ULK1/CAMKK2/SCD5	17	Positive	KEGG Pathway	OC vs. EC
cfa04923	Regulation of lipolysis in adipocytes	10/600	56/9025	0.00344323450900322	0.0486958776693196	0.0415031079626459	PIK3R1/PIK3CD/ADORA1/NPR1/PTGS1/GNAI1/MGLL/INSR/IRS1/PRKG2	10	Positive	KEGG Pathway	OC vs. EC
cfa01522	Endocrine resistance	14/600	94/9025	0.00350016302620221	0.0486958776693196	0.0415031079626459	BCL2/ESR1/PIK3R1/MMP2/IGF1R/PIK3CD/SOS2/IGF1/EGFR/JAG1/MMP9/CDKN1B/DLL4/ABCB11	14	Positive	KEGG Pathway	OC vs. EC
cfa05226	Gastric cancer	19/600	146/9025	0.00361291995611081	0.0486958776693196	0.0415031079626459	BCL2/PIK3R1/PIK3CD/SOS2/AXIN2/JUP/ABCB1/FZD1/MET/TCF7L1/EGFR/HGF/TGFBR2/FZD10/CDKN1B/LRP6/FRAT1/FGF7/SMAD3	19	Positive	KEGG Pathway	OC vs. EC
cfa04820	Cytoskeleton in muscle cells	66/706	234/9025	3.57996580261352e-21	1.16706885165201e-18	9.87316884510254e-19	THBS2/MYBPC2/ITGB1/ITGA8/SDC3/VCAN/ACTN2/NID1/ACTA1/VCL/PDLIM7/SGCD/ITGA1/MYH1/ENO1/COL11A1/LMOD1/CSRP1/TNNT2/ATP1B1/LBR/THBS3/DTNA/DSG2/MYOM1/NID2/ACTG1/SGCA/COL1A1/COL5A1/ITGA7/MYH9/FHL2/FBN2/TPM2/COL27A1/PLEC/FLNC/ITGB8/FHL3/ACTG2/ITGA10/COMP/TPM4/FBN3/COL4A1/COL4A2/SNTA1/MYL9/PDLIM2/ITGA5/PKP2/ANKRD1/PDLIM1/THBS1/TPM1/PDLIM5/ITGA6/ITGAV/COL3A1/COL5A2/FN1/DMD/COL4A5/FHL1/BGN	66	Negative	KEGG Pathway	OC vs. EC
cfa00100	Steroid biosynthesis	15/706	24/9025	1.46362229102141e-11	2.3857043343649e-09	2.01825810656637e-09	SC5D/DHCR24/LBR/SQLE/CYP51A1/MSMO1/DHCR7/TM7SF2/CYP2R1/SOAT2/LSS/HSD17B7/LOC102154725/EBP/NSDHL	15	Negative	KEGG Pathway	OC vs. EC
cfa04510	Focal adhesion	40/706	202/9025	3.04498031512812e-08	3.30887860910589e-06	2.79924506162655e-06	THBS2/VASP/ACTN4/ITGB1/ITGA8/VCL/ITGA1/BCAR1/PDGFA/PPP1R12B/THBS3/LOC607207/MYL12B/ACTN1/ACTG1/COL1A1/VAV2/ITGA7/TNC/CCND3/VEGFA/ITGB8/ITGA10/CCND1/FLNB/COMP/COL4A1/COL4A2/MYL9/FLT1/PXN/ITGA5/THBS1/SPP1/MYLK/ITGA6/ITGAV/FN1/COL4A5/FLNA	40	Negative	KEGG Pathway	OC vs. EC
cfa05412	Arrhythmogenic right ventricular cardiomyopathy	22/706	86/9025	4.5599932239314e-07	3.71639447750409e-05	3.14399532807902e-05	ITGB1/ITGA8/ACTN2/CTNNA3/SGCD/ITGA1/DTNA/DSG2/CDH2/ACTG1/CACNG4/SGCA/ITGA7/ITGB8/SLC8A1/ITGA10/SNTA1/ITGA5/PKP2/ITGA6/ITGAV/DMD	22	Negative	KEGG Pathway	OC vs. EC
cfa05410	Hypertrophic cardiomyopathy	24/706	101/9025	6.03368761462817e-07	3.93396432473756e-05	3.32805506322648e-05	ITGB1/ITGA8/SGCD/ITGA1/TNNT2/DTNA/TGFB3/ACTG1/CACNG4/SGCA/ITGA7/TPM2/ITGB8/SLC8A1/ITGA10/TPM4/SNTA1/ITGA5/TPM1/EDN1/ITGA6/ITGAV/PRKAG3/DMD	24	Negative	KEGG Pathway	OC vs. EC
cfa04512	ECM-receptor interaction	22/706	90/9025	1.05975430512678e-06	5.75799839118884e-05	4.87115136742485e-05	THBS2/ITGB1/ITGA8/SV2C/ITGA1/THBS3/COL1A1/ITGA7/FREM1/TNC/ITGB8/ITGA10/COMP/COL4A1/COL4A2/ITGA5/THBS1/SPP1/ITGA6/ITGAV/FN1/COL4A5	22	Negative	KEGG Pathway	OC vs. EC
cfa04814	Motor proteins	35/706	198/9025	3.62273791770144e-06	0.000168716080167239	0.000142730426231245	MYO3A/KIF5B/ACTA1/MYO10/MYH1/TNNT2/KIF21B/KIF26B/LOC607207/MYL12B/TUBB6/ACTG1/KIF18B/TUBG1/MYO1C/MYL6/MYH9/KIF20A/KIF24/TPM2/KIF12/DYNC1I1/ACTG2/KIF5C/MYO9B/TPM4/MYO16/MYL9/MYO18B/ACTA2/LOC106557476/TPM1/KIF23/TUBA4A/LOC610636	35	Negative	KEGG Pathway	OC vs. EC
cfa05414	Dilated cardiomyopathy	23/706	105/9025	4.62036459130336e-06	0.000188279857095612	0.00015928098985809	ITGB1/ITGA8/ADCY7/SGCD/ITGA1/TNNT2/DTNA/TGFB3/ACTG1/CACNG4/SGCA/ITGA7/TPM2/ITGB8/SLC8A1/ITGA10/TPM4/SNTA1/ITGA5/TPM1/ITGA6/ITGAV/DMD	23	Negative	KEGG Pathway	OC vs. EC
cfa04151	PI3K-Akt signaling pathway	52/706	363/9025	1.22927374742468e-05	0.000445270268511606	0.000376689733128966	THBS2/FGF21/ITGB1/ITGA8/PPP2R2B/EPHA2/DDIT4/CSF1R/ITGA1/OSMR/PDGFA/GNG13/THBS3/PCK2/BRCA1/COL1A1/GNG10/ITGA7/MDM2/TEK/CREB3/TNC/CDKN1A/CCND3/VEGFA/EREG/CDK6/GNG11/ITGB8/TLR2/CHRM2/NGF/ITGA10/CREB3L1/CCND1/COMP/FGF22/BDNF/COL4A1/COL4A2/FLT1/YWHAH/ITGA5/NR4A1/FGFR2/CCNE2/THBS1/SPP1/ITGA6/ITGAV/FN1/COL4A5	52	Negative	KEGG Pathway	OC vs. EC
cfa04530	Tight junction	31/706	176/9025	1.39917322496357e-05	0.000447412585622808	0.000378502090517196	EZR/VASP/ACTN4/ITGB1/PPP2R2B/SYNPO/PRKCZ/MARVELD3/CLDN4/LOC607207/MYL12B/ACTN1/ACTG1/MYL6/MYH9/HSPA4/BVES/CCND1/ACTR3/AMOTL2/MYL9/LOC106557476/CGNL1/RUNX1/MPP4/PRKAG3/TUBA4A/LOC610636/CLDN34/DLG3/RAP2C	31	Negative	KEGG Pathway	OC vs. EC
cfa05165	Human papillomavirus infection	48/706	328/9025	1.50967436866592e-05	0.000447412585622808	0.000378502090517196	THBS2/ITGB1/ITGA8/PPP2R2B/ITGA1/ISG15/PRKCZ/FZD9/THBS3/FZD2/TUBG1/COL1A1/ITGA7/MDM2/CREB3/TNC/LOC100685196/BAK1/CDKN1A/CCND3/VEGFA/WNT9A/CDK6/ITGB8/ITGA10/CREB3L1/CCND1/COMP/NOTCH3/COL4A1/COL4A2/E2F1/CCNA1/FZD3/PXN/FAS/ITGA5/WNT5B/HEY1/CCNE2/THBS1/PKM/SPP1/ITGA6/ITGAV/FN1/DLG3/COL4A5	48	Negative	KEGG Pathway	OC vs. EC
cfa04810	Regulation of actin cytoskeleton	38/706	238/9025	1.66259940765196e-05	0.000451672839078781	0.000382106179653344	EZR/RRAS/FGF21/ACTN4/ITGB1/ITGA8/VCL/ITGA1/C6/PFN1/BCAR1/PDGFA/PPP1R12B/LOC607207/MYL12B/CFL2/ACTN1/ACTG1/LOC102152706/VAV2/ITGA7/MYH9/ITGB8/CHRM2/ITGA10/CFL1/ACTR3/FGF22/MYL9/PXN/LIMK2/NCKAP1L/ITGA5/FGFR2/MYLK/ITGA6/ITGAV/FN1	38	Negative	KEGG Pathway	OC vs. EC
cfa04115	p53 signaling pathway	17/706	76/9025	6.03513589119521e-05	0.0015134263850228	0.00128032842388109	SERPINB5/BBC3/PPP1R13L/CCNB1/SESN2/CCNG1/SERPINE1/MDM2/CDKN1A/CCND3/CDK6/CYCS/CCND1/GADD45B/FAS/CCNE2/THBS1	17	Negative	KEGG Pathway	OC vs. EC
cfa04974	Protein digestion and absorption	20/706	100/9025	7.63059016164822e-05	0.00177683742335523	0.00150316888898634	SLC1A1/SLC1A5/COL16A1/COL26A1/COL11A1/ATP1B1/COL1A1/COL5A1/COL15A1/COL27A1/COL12A1/COL8A2/SLC8A1/SLC3A2/COL4A1/COL4A2/CMSS1/COL3A1/COL5A2/COL4A5	20	Negative	KEGG Pathway	OC vs. EC
cfa04218	Cellular senescence	27/706	158/9025	8.5245590104114e-05	0.00185267082492941	0.0015673224285809	RRAS/CCNB1/VDAC2/CALML6/SERPINE1/TGFB3/MDM2/MAPK11/CALM2/CDKN2B/LOC100685196/CDKN1A/CCND3/CDK6/SLC25A4/CCND1/ITPR1/GADD45B/E2F1/MYBL2/CCNA1/TRPV4/ITPR2/FOXM1/E2F5/CCNE2/CCNB3	27	Negative	KEGG Pathway	OC vs. EC
cfa01040	Biosynthesis of unsaturated fatty acids	9/706	27/9025	0.00013500361204845	0.00261681938720167	0.00221377681448769	HACD1/ACOT7/ELOVL5/ELOVL4/ELOVL1/HSD17B12/FADS2/SCD/ELOVL6	9	Negative	KEGG Pathway	OC vs. EC
cfa01212	Fatty acid metabolism	14/706	59/9025	0.000136459906694565	0.00261681938720167	0.00221377681448769	ACAT2/HACD1/ACSBG1/FASN/MCAT/ACSL6/ELOVL5/ELOVL4/ELOVL1/HSD17B12/FADS2/SCD/ELOVL6/ACSL4	14	Negative	KEGG Pathway	OC vs. EC
cfa04514	Cell adhesion molecules	24/706	143/9025	0.000275471030349075	0.00498908643854436	0.00422066724862325	ITGB1/ITGA8/SDC3/VCAN/NCAM1/CLDN4/NEGR1/CDH2/LOC100685196/ITGB8/ICAM3/ICAM1/CD40/SELPLG/ALCAM/NECTIN3/ITGA6/ITGAV/NFASC/CADM3/NLGN4X/CLDN34/CD40LG/L1CAM	24	Negative	KEGG Pathway	OC vs. EC
cfa04270	Vascular smooth muscle contraction	23/706	135/9025	0.000293058463782944	0.00502826627332841	0.00425381260449481	PTGIR/ADCY7/NPPB/KCNMB1/ADORA2B/CALML6/PPP1R12B/MYL6/MYH9/CALM2/CALD1/KCNU1/ACTG2/ITPR1/ADM/ADRA1D/MYL9/PLA2G3/PRKG1/ACTA2/ITPR2/MYLK/EDN1	23	Negative	KEGG Pathway	OC vs. EC
cfa04110	Cell cycle	26/706	164/9025	0.00039467993473564	0.00643328293619094	0.00544242857372304	CCNB1/PTTG1/CDT1/PLK1/TGFB3/CDC6/MDM2/CDKN2B/CDKN1A/CCND3/MCM3/TTK/CDK6/ORC6/BUB1/CCND1/GADD45B/E2F1/CCNA1/YWHAH/CDC45/ESPL1/E2F5/CCNE2/BUB1B/CCNB3	26	Negative	KEGG Pathway	OC vs. EC
cfa05205	Proteoglycans in cancer	30/706	205/9025	0.000595898841386328	0.00889422591842083	0.00752433707015259	EZR/RRAS/ITGB1/HBEGF/FZD9/PPP1R12B/ACTG1/FZD2/COL1A1/MIR21/VAV2/MDM2/MAPK11/CDKN1A/VEGFA/WNT9A/TLR2/CCND1/ITPR1/FZD3/PXN/FAS/ITGA5/ITPR2/WNT5B/THBS1/HOXD10/ITGAV/FN1/FLNA	30	Negative	KEGG Pathway	OC vs. EC
cfa03320	PPAR signaling pathway	16/706	83/9025	0.000600223834985455	0.00889422591842083	0.00752433707015259	FABP3/ACSBG1/HMGCS1/PCK2/ACSL6/NR1H3/FADS2/PLIN4/ME3/LPL/OLR1/SORBS1/SCD/FABP5/LOC102155424/ACSL4	16	Negative	KEGG Pathway	OC vs. EC
cfa01230	Biosynthesis of amino acids	17/706	92/9025	0.000682581714278319	0.0092717349522805	0.00784370215530349	PSAT1/IDH2/ENO1/PSPH/PKLR/ARG2/PYCR1/ASS1/SHMT2/ASNS/LOC106559694/TPI1/ALDH18A1/PGAM1/PKM/CBS/PGK1	17	Negative	KEGG Pathway	OC vs. EC
cfa05222	Small cell lung cancer	17/706	92/9025	0.000682581714278319	0.0092717349522805	0.00784370215530349	ITGB1/CDKN2B/BAK1/CDKN1A/CDK6/CYCS/CCND1/GADD45B/COL4A1/COL4A2/RARB/E2F1/CCNE2/ITGA6/ITGAV/FN1/COL4A5	17	Negative	KEGG Pathway	OC vs. EC
cfa00900	Terpenoid backbone biosynthesis	7/706	21/9025	0.000764285497870707	0.00996628289223402	0.00843127580808948	ACAT2/PDSS1/IDI1/HMGCR/HMGCS1/MVD/FDPS	7	Negative	KEGG Pathway	OC vs. EC
cfa04360	Axon guidance	27/706	185/9025	0.00114562704983918	0.0141443140020267	0.0119658064854085	SEMA4D/RRAS/ITGB1/EPHA2/RASA1/UNC5B/ABLIM3/ROBO3/PRKCZ/LOC607207/MYL12B/CFL2/EPHA1/SEMA3C/CFL1/TRPC3/EFNB2/MYL9/TRPC4/FZD3/LIMK2/RND1/WNT5B/SEMA7A/SEMA5B/EPHA4/L1CAM	27	Negative	KEGG Pathway	OC vs. EC
cfa04611	Platelet activation	20/706	122/9025	0.00117282165186469	0.0141443140020267	0.0119658064854085	PTGIR/VASP/ITGB1/APBB1IP/ADCY7/PRKCZ/LOC607207/MYL12B/ACTG1/COL1A1/MAPK11/RASGRP2/ITPR1/P2RY1/PRKG1/ITPR2/LYN/RASGRP1/MYLK/COL3A1	20	Negative	KEGG Pathway	OC vs. EC
cfa04015	Rap1 signaling pathway	30/706	214/9025	0.0012148490553888	0.0141443140020267	0.0119658064854085	RRAS/FGF21/VASP/ITGB1/APBB1IP/ADCY7/RAP1GAP/EPHA2/CSF1R/PFN1/ADORA2B/CALML6/PRKCZ/BCAR1/PDGFA/SIPA1L1/ACTG1/VAV2/MAPK11/CALM2/TEK/VEGFA/RAPGEF5/NGF/RASGRP2/FGF22/P2RY1/FLT1/FGFR2/THBS1	30	Negative	KEGG Pathway	OC vs. EC
cfa00061	Fatty acid biosynthesis	6/706	18/9025	0.0018386077648216	0.0206684872873049	0.0174851264748914	ACSBG1/FASN/MCAT/ACSL6/ACACB/ACSL4	6	Negative	KEGG Pathway	OC vs. EC
cfa05416	Viral myocarditis	12/706	61/9025	0.00235327124247554	0.0250099598659475	0.0211579253628616	SGCD/DTNA/ACTG1/SGCA/LOC100685196/CYCS/CCND1/ICAM1/SNTA1/CD40/DMD/CD40LG	12	Negative	KEGG Pathway	OC vs. EC
cfa04520	Adherens junction	16/706	94/9025	0.00237824771731402	0.0250099598659475	0.0211579253628616	ACTN4/CTNNA3/VCL/ARHGAP29/SSX2IP/LOC607207/MYL12B/ACTN1/ACTG1/PTPRB/MAP3K7/LMO7/MYL9/SORBS1/NECTIN3/NECTIN4	16	Negative	KEGG Pathway	OC vs. EC
cfa04670	Leukocyte transendothelial migration	18/706	116/9025	0.00375453643758488	0.038156266229174	0.0322794373653328	EZR/VASP/ACTN4/ITGB1/CTNNA3/VCL/BCAR1/CLDN4/LOC607207/MYL12B/ACTN1/ACTG1/VAV2/MAPK11/ICAM1/MYL9/PXN/CLDN34	18	Negative	KEGG Pathway	OC vs. EC
cfa00062	Fatty acid elongation	7/706	27/9025	0.00386244412749307	0.038156266229174	0.0322794373653328	HACD1/ACOT7/ELOVL5/ELOVL4/ELOVL1/HSD17B12/ELOVL6	7	Negative	KEGG Pathway	OC vs. EC
cfa04022	cGMP-PKG signaling pathway	23/706	164/9025	0.00430531739425661	0.0412803961919899	0.0349223887707502	VASP/ADCY7/NPPB/MEF2C/VDAC2/PPIF/KCNMB1/CALML6/ATP1B1/CALM2/CREB3/KCNU1/SLC25A4/SLC8A1/CREB3L1/ITPR1/ADRA1D/MYL9/PRKG1/ITPR2/ADRA2A/PDE5A/MYLK	23	Negative	KEGG Pathway	OC vs. EC
cfa04020	Calcium signaling pathway	32/706	253/9025	0.00449428420408062	0.041861047158008	0.035413607863733	FGF21/ADCY7/VDAC2/PPIF/ADORA2B/CALML6/PDGFA/SPHK1/CALM2/VEGFA/TRHR/PDE1C/CHRM2/SLC25A4/SLC8A1/NGF/ITPR1/GNA15/FGF22/CCKBR/HTR2A/ADRA1D/FLT1/HTR2B/P2RX4/PDE1B/ITPR2/HTR7/FGFR2/MYLK/PDE1A/CASQ1	32	Negative	KEGG Pathway	OC vs. EC
cfa04933	AGE-RAGE signaling pathway in diabetic complications	16/706	102/9025	0.00548097159694986	0.0496332427946015	0.041988729777803	PRKCZ/SERPINE1/F3/TGFB3/COL1A1/MAPK11/VEGFA/CCND1/ICAM1/COL4A1/COL4A2/THBD/EDN1/COL3A1/FN1/COL4A5	16	Negative	KEGG Pathway	OC vs. EC
cfa04151	PI3K-Akt signaling pathway	37/307	363/9025	1.63843879527489e-09	4.62039740267519e-07	3.9839932811421e-07	LAMA2/JAK2/GYS1/ITGA8/DDIT4/CSF1R/ITGA1/OSMR/PDGFD/GNG5/LAMB3/LAMC1/THBS3/PRKCA/TNC/CCND3/FOXO3/MYC/CDK6/TLR2/CHRM2/NGF/ITGA10/MCL1/LAMB1/CHRM1/MAGI1/FGF22/BDNF/ITGA9/ANGPT4/BCL2L1/ITGA5/NR4A1/THBS1/ERBB4/FN1	37	Positive	KEGG Pathway	OT vs. OC
cfa04820	Cytoskeleton in muscle cells	26/307	234/9025	9.1171341644929e-08	1.2855159171935e-05	1.10845157473572e-05	LAMA2/MYBPC2/ITGA8/ACTA1/PDLIM7/ITGA1/ELN/COL24A1/LMOD1/FMN2/THBS3/DTNA/NID2/PDLIM4/TPM2/ACTG2/ITGA10/TNNC1/ITGA9/MYL9/SGCG/ITGA5/THBS1/TLN2/FN1/DES	26	Positive	KEGG Pathway	OT vs. OC
cfa04510	Focal adhesion	22/307	202/9025	1.29970208616873e-06	0.00012217199609986	0.000105344274352623	LAMA2/ITGA8/ITGA1/PDGFD/BIRC3/VAV3/LAMB3/LAMC1/THBS3/PRKCA/TNC/CCND3/ITGA10/LAMB1/VAV1/ITGA9/MYL9/ITGA5/THBS1/TLN2/MYLK/FN1	22	Positive	KEGG Pathway	OT vs. OC
cfa04512	ECM-receptor interaction	13/307	90/9025	9.8605284031671e-06	0.000695167252423281	0.000599416331876737	LAMA2/ITGA8/ITGA1/LAMB3/LAMC1/THBS3/TNC/ITGA10/LAMB1/ITGA9/ITGA5/THBS1/FN1	13	Positive	KEGG Pathway	OT vs. OC
cfa05410	Hypertrophic cardiomyopathy	12/307	101/9025	0.000153166774097601	0.0085123990593177	0.0073399185617857	LAMA2/TGFB1/ITGA8/ITGA1/DTNA/TPM2/ITGA10/TNNC1/ITGA9/SGCG/ITGA5/DES	12	Positive	KEGG Pathway	OT vs. OC
cfa05414	Dilated cardiomyopathy	12/307	105/9025	0.000222118442829227	0.0085123990593177	0.0073399185617857	LAMA2/TGFB1/ITGA8/ITGA1/DTNA/TPM2/ITGA10/TNNC1/ITGA9/SGCG/ITGA5/DES	12	Positive	KEGG Pathway	OT vs. OC
cfa04115	p53 signaling pathway	10/307	76/9025	0.000233482369189183	0.0085123990593177	0.0073399185617857	PMAIP1/CCNB1/SERPINE1/CCND3/SESN1/CDK6/STEAP3/GADD45B/BCL2L1/THBS1	10	Positive	KEGG Pathway	OT vs. OC
cfa05145	Toxoplasmosis	12/307	106/9025	0.000242994933353932	0.0085123990593177	0.0073399185617857	LAMA2/JAK2/TGFB1/IL10RA/BIRC3/LAMB3/LAMC1/NFKBIA/TLR2/LAMB1/LDLR/BCL2L1	12	Positive	KEGG Pathway	OT vs. OC
cfa05222	Small cell lung cancer	11/307	92/9025	0.000271672310403756	0.0085123990593177	0.0073399185617857	LAMA2/BIRC3/LAMB3/LAMC1/NFKBIA/MYC/CDK6/LAMB1/GADD45B/BCL2L1/FN1	11	Positive	KEGG Pathway	OT vs. OC
cfa05146	Amoebiasis	11/307	101/9025	0.000612489933976936	0.0172722161381496	0.0148931762893339	LAMA2/TGFB1/CD14/LAMB3/LAMC1/ARG2/PRKCA/IL1R1/TLR2/LAMB1/FN1	11	Positive	KEGG Pathway	OT vs. OC
cfa05165	Human papillomavirus infection	22/307	328/9025	0.00180906388266922	0.0463778195375199	0.0399898331958458	LAMA2/ITGA8/ITGA1/PRKCZ/LFNG/LAMB3/LAMC1/THBS3/AXIN2/TNC/CCND3/CDK6/HEYL/ITGA10/LAMB1/MAGI1/MAML2/WNT11/ITGA9/ITGA5/THBS1/FN1	22	Positive	KEGG Pathway	OT vs. OC
cfa04010	MAPK signaling pathway	20/307	292/9025	0.00226454975335719	0.048474155600936	0.0417974242023748	MAP3K5/TGFB1/CD14/DUSP1/CSF1R/PDGFD/PRKCA/IL1R1/MYC/DUSP6/DUSP2/NGF/RASGRP2/GADD45B/FGF22/BDNF/ANGPT4/NR4A1/DUSP5/ERBB4	20	Positive	KEGG Pathway	OT vs. OC
cfa05412	Arrhythmogenic right ventricular cardiomyopathy	9/307	86/9025	0.0025011984390842	0.048474155600936	0.0417974242023748	LAMA2/ITGA8/ITGA1/DTNA/ITGA10/ITGA9/SGCG/ITGA5/DES	9	Positive	KEGG Pathway	OT vs. OC
cfa04060	Cytokine-cytokine receptor interaction	19/307	274/9025	0.00252207581135683	0.048474155600936	0.0417974242023748	TGFB1/CCL17/CX3CL1/CSF1R/OSMR/IL10RA/TNFRSF18/TNFRSF12A/CCL7/CCL2/IL18R1/IL1RL1/IL1R1/LEP/NGF/TNFSF13B/ACKR4/ACVR1B/BMP6	19	Positive	KEGG Pathway	OT vs. OC
cfa04015	Rap1 signaling pathway	16/307	214/9025	0.00257841253196468	0.048474155600936	0.0417974242023748	SIPA1L3/CSF1R/PDGFD/ADORA2B/PRKCZ/VAV3/PRKCA/RAPGEF5/NGF/RASGRP2/MAGI1/VAV1/FGF22/ANGPT4/THBS1/TLN2	16	Positive	KEGG Pathway	OT vs. OC
cfa04360	Axon guidance	24/361	185/9025	3.15144336698117e-07	8.95009916222653e-05	7.99471422571013e-05	EFNA5/UNC5A/NTN1/PLCG2/EPHB4/EFNA4/RGS3/SMO/NTN4/UNC5D/SEMA6C/GNAI1/SEMA3E/SEMA3A/SRGAP3/PLXNB1/EFNB2/ABLIM1/SEMA6D/NEO1/BMPR1B/EPHA3/SEMA5A/EPHB3	24	Negative	KEGG Pathway	OT vs. OC
cfa04820	Cytoskeleton in muscle cells	25/361	234/9025	6.72017891491486e-06	0.00095426540591791	0.000852401641312885	THBS2/TNNI3/MYH14/ANK3/ITGA2/MYH7/DAAM1/SYNE2/JUP/TMOD1/DAAM2/OBSCN/ITGB8/PDLIM3/SDC1/LOC610614/COL6A5/COL6A6/ATP1B3/COL6A3/ANKRD2/TMOD2/ITGA11/ITGA4/COL3A1	25	Negative	KEGG Pathway	OT vs. OC
cfa04024	cAMP signaling pathway	22/361	220/9025	6.67088997002746e-05	0.00597214349974673	0.00533464263691239	PDE10A/AFDN/TNNI3/PDE4D/HTR4/PDE4B/JUN/ADORA1/KCNK2/NPR1/BVES/POPDC3/CREB5/EDNRA/NPY1R/VIPR2/ADCY3/GNAI1/ATP1B3/PLCE1/HTR1F/GRIA3	22	Negative	KEGG Pathway	OT vs. OC
cfa04142	Lysosome	16/361	134/9025	8.41146971795314e-05	0.00597214349974673	0.00533464263691239	PSAP/GM2A/NPC1/LGMN/SGSH/ARSG/NAGA/LAPTM4B/AP3M2/CTSK/CTSD/HYAL2/HYAL1/CTSB/ABCB9/MANBA	16	Negative	KEGG Pathway	OT vs. OC
cfa04928	Parathyroid hormone synthesis, secretion and action	14/361	114/9025	0.000171807523463152	0.00975866733270706	0.00871697119044626	SGK1/PDE4D/MMP15/PDE4B/GNA12/MMP25/MMP14/CREB5/ADCY3/GNAI1/LRP5/PLCB4/MAFB/MMP16	14	Negative	KEGG Pathway	OT vs. OC
cfa04512	ECM-receptor interaction	11/361	90/9025	0.000878749595156136	0.0415941475040571	0.037154149549584	THBS2/ITGA2/ITGB8/SDC1/CD44/LOC610614/COL6A5/COL6A6/COL6A3/ITGA11/ITGA4	11	Negative	KEGG Pathway	OT vs. OC
cfa04020	Calcium signaling pathway	21/361	253/9025	0.00120969129217067	0.0431919136227851	0.0385813609454826	NTRK2/CAMK1D/FGF1/NTRK3/HRH2/HTR4/FGF10/PLCG2/MCOLN3/PTGFR/GNAL/SLC8A3/NOS2/EDNRA/HTR5A/VEGFC/ADCY3/EDNRB/PLCB4/PLCE1/RYR3	21	Negative	KEGG Pathway	OT vs. OC
cfa04915	Estrogen signaling pathway	14/361	138/9025	0.00121667362317705	0.0431919136227851	0.0385813609454826	ESR1/MMP2/JUN/KRT13/KRT24/CREB5/GREB1/ADCY3/GNAI1/CTSD/PGR/PLCB4/MMP9/FKBP4	14	Negative	KEGG Pathway	OT vs. OC
cfa05205	Proteoglycans in cancer	18/361	205/9025	0.00142285591541316	0.0448990088863709	0.0401062310660318	ESR1/MMP2/ANK3/PLAU/ITGA2/PLCG2/FZD6/SMO/CASP3/SDC1/CD44/CTTN/MMP9/FZD10/PLCE1/FZD7/TGFB2/GPC3	18	Negative	KEGG Pathway	OT vs. OC
cfa04072	Phospholipase D signaling pathway	23/503	152/9025	1.05377879654604e-05	0.00163113876622045	0.00135432400599857	PLPP1/PIK3R1/F2R/AGT/PDGFRB/PDGFD/PLPP3/DNM3/PRKCA/RALGDS/DNM1/AVPR1A/LPAR1/GRM4/PDGFRA/KIT/EGFR/RALA/INSR/AGTR1/PTK2B/RAPGEF3/DGKG	23	Positive	KEGG Pathway	OT vs. EC
cfa04151	PI3K-Akt signaling pathway	41/503	363/9025	1.07665925163066e-05	0.00163113876622045	0.00135432400599857	BCL2/LAMA2/NTRK2/JAK2/GYS1/PIK3R1/F2R/IGF1R/GNG4/DDIT4/PDGFRB/GHR/IL7R/PDGFD/LAMB3/LAMC1/LAMC2/IL6R/PRKCA/RXRA/LPAR1/TNXB/FOXO3/MYC/PDGFRA/KIT/IGF1/ITGA10/MCL1/EGFR/LAMB1/HGF/CHRM1/INSR/ANGPT4/IRS1/COL6A3/ITGB7/IL7/FGF7/ERBB4	41	Positive	KEGG Pathway	OT vs. EC
cfa04015	Rap1 signaling pathway	28/503	214/9025	2.02351969909866e-05	0.00204375489608964	0.00169691651959501	SIPA1L3/ARAP3/PIK3R1/F2R/IGF1R/SIPA1L2/PDGFRB/PDGFD/VAV3/RAC3/PRKCA/RALGDS/LPAR1/PDGFRA/KIT/IGF1/EGFR/RALA/GNAI1/HGF/RASGRP2/INSR/VAV1/ANGPT4/RAPGEF3/FGF7/TLN2/TIAM1	28	Positive	KEGG Pathway	OT vs. EC
cfa04510	Focal adhesion	25/503	202/9025	0.000139415053647838	0.0105606903138238	0.00876847311100879	BCL2/LAMA2/PIK3R1/IGF1R/PDGFRB/PDGFD/BIRC3/EMP2/VAV3/LAMB3/LAMC1/LAMC2/RAC3/PRKCA/TNXB/PDGFRA/IGF1/ITGA10/EGFR/LAMB1/HGF/VAV1/COL6A3/ITGB7/TLN2	25	Positive	KEGG Pathway	OT vs. EC
cfa01521	EGFR tyrosine kinase inhibitor resistance	14/503	84/9025	0.000200424092923616	0.0121457000311711	0.0100844964649988	BCL2/JAK2/NRG2/PIK3R1/IGF1R/PDGFRB/PDGFD/IL6R/PRKCA/FOXO3/PDGFRA/IGF1/EGFR/HGF	14	Positive	KEGG Pathway	OT vs. EC
cfa05202	Transcriptional misregulation in cancer	23/503	187/9025	0.000280286343194571	0.0141544603313258	0.0117523571971057	CEBPA/CD14/IGF1R/BCL2A1/ZBTB16/MMP3/BIRC3/RXRA/HMGA2/MEIS1/MYC/DUSP6/IGF1/IGFBP3/PPARG/MITF/TGFBR2/FOXO1/HPGD/PER2/ITGB7/AFF1/ELK4	23	Positive	KEGG Pathway	OT vs. EC
cfa04010	MAPK signaling pathway	31/503	292/9025	0.000394731390519163	0.0170862301896152	0.0141865868171549	MAP3K5/NTRK2/CD14/IGF1R/MAP3K21/DUSP1/PDGFRB/PDGFD/RAC3/PRKCA/MAP3K14/IL1R1/HSP70/MYC/PDGFRA/KIT/DUSP6/IGF1/DUSP2/EGFR/HGF/MAP4K2/RASGRP2/INSR/ARRB1/TGFBR2/ANGPT4/DUSP5/FGF7/ERBB4/ELK4	31	Positive	KEGG Pathway	OT vs. EC
cfa04060	Cytokine-cytokine receptor interaction	29/503	274/9025	0.00063454040492101	0.0240332178363832	0.0199546258915949	IL31RA/CX3CL1/IL16/GDF10/GHR/IL7R/TNFRSF18/TNFSF18/IL6R/BMP4/CCL8/CCL7/CCL2/IL1RL1/IL1R1/CXCL14/IL11RA/TNFRSF11B/CLCF1/ACVR2A/TNFSF13B/TGFBR2/ACKR4/ACKR3/ACVR1B/CXCL12/IL7/THPO/TNFSF10	29	Positive	KEGG Pathway	OT vs. EC
cfa05231	Choline metabolism in cancer	14/503	96/9025	0.000817915299384221	0.0275364817459354	0.0228633633395121	PLPP1/PIK3R1/PDGFRB/PDGFD/PLPP3/RAC3/PRKCA/RALGDS/SLC22A4/SLC44A1/PDGFRA/EGFR/WASF3/DGKG	14	Positive	KEGG Pathway	OT vs. EC
cfa04062	Chemokine signaling pathway	21/503	181/9025	0.00110038202789759	0.0317111888964255	0.0263295957833791	JAK2/PIK3R1/CX3CL1/FGR/GNG4/VAV3/NFKBIA/RAC3/CCL8/CCL7/CCL2/CXCL14/FOXO3/GNAI1/RASGRP2/VAV1/ARRB1/PREX1/PTK2B/CXCL12/TIAM1	21	Positive	KEGG Pathway	OT vs. EC
cfa04152	AMPK signaling pathway	16/503	123/9025	0.00127218060174052	0.0317111888964255	0.0263295957833791	CPT1C/GYS1/LIPE/PIK3R1/IGF1R/EEF2K/FOXO3/IGF1/PPARG/INSR/HNF4A/FOXO1/IRS1/CAMKK2/ACACB/SCD5	16	Positive	KEGG Pathway	OT vs. EC
cfa00340	Histidine metabolism	6/503	23/9025	0.00130077449404407	0.0317111888964255	0.0263295957833791	AMDHD1/ALDH3B1/CARNS1/HDC/MAOA/MAOB	6	Positive	KEGG Pathway	OT vs. EC
cfa04640	Hematopoietic cell lineage	13/503	90/9025	0.00136054605826248	0.0317111888964255	0.0263295957833791	CD14/CD38/IL7R/IL6R/IL1R1/IL11RA/DLA-DRA/HLA-DRB1/KIT/MME/CD9/IL7/THPO	13	Positive	KEGG Pathway	OT vs. EC
cfa04610	Complement and coagulation cascades	12/503	82/9025	0.0018364604847155	0.0397462519191998	0.0330010568306019	F2R/F2RL2/C7/BDKRB1/F11/KLKB1/SERPING1/CFD/PROCR/C1R/C1S/CFH	12	Positive	KEGG Pathway	OT vs. EC
cfa05145	Toxoplasmosis	14/503	106/9025	0.00217015699061559	0.0438371712104348	0.036397720754886	BCL2/LAMA2/JAK2/BIRC3/SOCS1/LAMB3/LAMC1/LAMC2/NFKBIA/HSP70/DLA-DRA/HLA-DRB1/LAMB1/GNAI1	14	Positive	KEGG Pathway	OT vs. EC
cfa04931	Insulin resistance	14/503	108/9025	0.00259118790745662	0.046536270964913	0.0386387658871434	GYS1/PIK3R1/AGT/SLC27A3/NFKBIA/PYGL/GFPT2/SLC27A6/SLC27A1/INSR/FOXO1/IRS1/MLXIP/ACACB	14	Positive	KEGG Pathway	OT vs. EC
cfa04014	Ras signaling pathway	24/503	233/9025	0.00261337263373057	0.046536270964913	0.0386387658871434	NTRK2/PIK3R1/IGF1R/GNG4/PDGFRB/PDGFD/RGL1/RAC3/PRKCA/KSR1/RALGDS/ABL1/SYNGAP1/PDGFRA/KIT/IGF1/EGFR/RALA/HGF/RASGRP2/INSR/ANGPT4/FGF7/TIAM1	24	Positive	KEGG Pathway	OT vs. EC
cfa04820	Cytoskeleton in muscle cells	24/503	234/9025	0.00276453094841068	0.046536270964913	0.0386387658871434	SYNE1/LAMA2/TRIM63/ELN/FMN2/MYH7/SYNE3/FMNL1/FBLN1/ANKRD23/PDLIM4/ITGA10/LOC476151/TNNC1/COL5A3/MYH7B/SGCG/COL6A3/ITGB7/SPTBN5/CAPN3/TMOD2/TLN2/ANK2	24	Positive	KEGG Pathway	OT vs. EC
cfa05221	Acute myeloid leukemia	10/503	65/9025	0.00296945971807314	0.0473550681355874	0.0393186079013562	CEBPA/CD14/PIK3R1/BCL2A1/ZBTB16/MYC/KIT/DUSP6/PER2/TCF7L2	10	Positive	KEGG Pathway	OT vs. EC
cfa05215	Prostate cancer	13/503	99/9025	0.00324551286435947	0.0479817314595288	0.0398389224208003	BCL2/PIK3R1/IGF1R/PDGFRB/PDGFD/MMP3/NFKBIA/PDGFRA/IGF1/EGFR/LOC476006/FOXO1/TCF7L2	13	Positive	KEGG Pathway	OT vs. EC
cfa04360	Axon guidance	20/503	185/9025	0.00332546653679902	0.0479817314595288	0.0398389224208003	PIK3R1/RGMA/ABLIM2/UNC5A/SLIT3/RAC3/PRKCA/SSH2/ABL1/SEMA4C/PLXNA4/LRRC4/PLXNC1/GNAI1/SEMA3A/SEMA3G/SEMA3B/SEMA3F/CXCL12/BOC	20	Positive	KEGG Pathway	OT vs. EC
cfa04820	Cytoskeleton in muscle cells	60/658	234/9025	1.27519271371832e-18	4.06786475676145e-16	3.42288570524392e-16	THBS2/ITGB1/ITGA8/SDC3/HSPG2/VCAN/ACTN2/NID1/ACTA1/ANK3/VCL/PDLIM7/SGCD/ITGA2/ITGA1/MYH11/COL11A1/CSRP1/TNNT2/ATP1B1/DTNA/DSG2/DAAM1/ACTG1/ITGA3/SGCA/COL1A1/COL5A1/MYH9/FHL2/FBN2/TPM2/COL27A1/OBSCN/FLNC/ITGB8/ZYX/ACTG2/COMP/TPM4/SNTA1/MYL9/PKP2/ANKRD1/PDLIM1/ANKRD2/TPM1/ITGA11/PDLIM5/DSP/ITGA6/ITGA4/ITGAV/COL3A1/COL5A2/FN1/DMD/COL4A5/FHL1/BGN	60	Negative	KEGG Pathway	OT vs. EC
cfa05410	Hypertrophic cardiomyopathy	27/658	101/9025	1.75610894448619e-09	2.80099376645548e-07	2.35688305707357e-07	ITGB1/ITGA8/SGCD/ITGA2/ITGA1/TNNT2/DTNA/SLC8A3/TGFB3/ACTG1/CACNG4/ITGA3/SGCA/TPM2/ITGB8/SLC8A1/TPM4/SNTA1/TPM1/ITGA11/EDN1/ITGA6/ITGA4/ITGAV/PRKAG3/TGFB2/DMD	27	Negative	KEGG Pathway	OT vs. EC
cfa05414	Dilated cardiomyopathy	27/658	105/9025	4.44817548736524e-09	4.43887768508386e-07	3.73507279226657e-07	ITGB1/ITGA8/ADCY7/SGCD/ITGA2/ITGA1/TNNT2/DTNA/SLC8A3/TGFB3/ACTG1/CACNG4/ITGA3/SGCA/TPM2/ITGB8/ADCY3/SLC8A1/TPM4/SNTA1/TPM1/ITGA11/ITGA6/ITGA4/ITGAV/TGFB2/DMD	27	Negative	KEGG Pathway	OT vs. EC
cfa05412	Arrhythmogenic right ventricular cardiomyopathy	24/658	86/9025	5.56599082769136e-09	4.43887768508386e-07	3.73507279226657e-07	ITGB1/ITGA8/ACTN2/SGCD/ITGA2/ITGA1/DTNA/DSG2/CDH2/SLC8A3/ACTG1/CACNG4/ITGA3/SGCA/ITGB8/SLC8A1/SNTA1/PKP2/ITGA11/DSP/ITGA6/ITGA4/ITGAV/DMD	24	Negative	KEGG Pathway	OT vs. EC
cfa04810	Regulation of actin cytoskeleton	43/658	238/9025	1.94127123829186e-08	1.23853105003021e-06	1.04215613845142e-06	PIP5K1B/FGF21/ITGB1/ITGA8/FGF1/VCL/ITGA2/ITGA1/FGF10/C6/PFN1/GNA12/PDGFA/ITGAL/MYH11/PPP1R12B/ENAH/MYL12B/CFL2/ACTN1/ACTG1/ITGA3/MYH9/ITGB8/MYLK3/CFL1/ARHGEF4/ACTR3/FGF22/PAK1/MRAS/PFN2/MYL9/NCKAP1L/KRAS/FGFR2/ITGA11/FGF5/MYLK/ITGA6/ITGA4/ITGAV/FN1	43	Negative	KEGG Pathway	OT vs. EC
cfa04510	Focal adhesion	35/658	202/9025	1.16307019195966e-06	5.48764688510474e-05	4.61755471275931e-05	THBS2/PIP5K1B/VASP/ITGB1/ITGA8/VCL/ITGA2/ITGA1/PDGFA/PPP1R12B/MYL12B/ACTN1/ACTG1/ITGA3/COL1A1/TNC/VEGFA/ITGB8/MYLK3/ZYX/VEGFC/CCND1/VEGFB/FLNB/COMP/PAK1/MYL9/ITGA11/MYLK/ITGA6/ITGA4/ITGAV/FN1/COL4A5/FLNA	35	Negative	KEGG Pathway	OT vs. EC
cfa04360	Axon guidance	33/658	185/9025	1.20418583685684e-06	5.48764688510474e-05	4.61755471275931e-05	SEMA4D/ITGB1/EPHA2/EFNA5/UNC5B/ABLIM3/ROBO3/NTN1/PLXNA2/ENAH/MYL12B/CFL2/RGS3/NTN4/EPHA1/UNC5D/CFL1/SRGAP3/PAK1/EFNB2/MYL9/TRPC4/FZD3/RND1/KRAS/WNT5B/ABLIM1/SEMA6D/EPHA3/SEMA5B/SEMA5A/EPHB3/EPHA4	33	Negative	KEGG Pathway	OT vs. EC
cfa04530	Tight junction	31/658	176/9025	3.33870270401838e-06	0.000133130770322733	0.000112022261779564	NEDD4L/AFDN/VASP/ITGB1/PPP2R2B/SYNPO/MARVELD3/CLDN4/MYH11/ARHGEF2/MYL12B/ACTN1/ACTG1/MYL6/MYH9/HSPA4/BVES/CCND1/ACTR3/DLG2/MYL9/NF2/LOC106557476/CGNL1/RUNX1/PRKCI/MPP4/PRKAG3/TUBA4A/CLDN34/DLG3	31	Negative	KEGG Pathway	OT vs. EC
cfa04814	Motor proteins	33/658	198/9025	5.63147150140243e-06	0.00019960437877193	0.000167956167585686	MYO3A/KIF5B/KIFC3/ACTA1/MYO10/MYH11/TNNT2/KIF26B/MYL12B/TUBB6/MYO5B/ACTG1/MYO19/MYO1C/MYL6/MYH9/ACTR1B/TPM2/KIF12/DYNC1I1/ACTG2/KLC2/MYO9B/TPM4/MYL9/KIF1A/MYO18B/ACTA2/LOC106557476/MYO1E/TPM1/KIF23/TUBA4A	33	Negative	KEGG Pathway	OT vs. EC
cfa04020	Calcium signaling pathway	38/658	253/9025	1.4009558517218e-05	0.000446904916699253	0.000376046044409535	FGF21/CAMK1D/FGF1/ADCY7/VDAC2/PPIF/HRH2/FGF10/CALML6/PDGFA/MCOLN3/GNAL/SLC8A3/ERBB3/VEGFA/TRHR/PDE1C/MYLK3/EDNRA/SLC25A4/VEGFC/ADCY3/SLC8A1/VEGFB/FGF22/CCKBR/HTR2A/EDNRB/PLCB4/PDE1B/ITPR2/PLCE1/FGFR2/RYR3/FGF5/MYLK/PDE1A/CASQ1	38	Negative	KEGG Pathway	OT vs. EC
cfa04022	cGMP-PKG signaling pathway	28/658	164/9025	1.81415136051855e-05	0.000526103894550381	0.000442687652566729	VASP/ADCY7/NPPB/MEF2C/VDAC2/PPIF/KCNMB1/CALML6/GNA12/ADORA1/ATP1B1/SLC8A3/CREB3/MYLK3/EDNRA/KCNU1/SLC25A4/ADCY3/SLC8A1/CREB3L1/EDNRB/PLCB4/MYL9/PRKG1/ITPR2/PRKG2/PDE5A/MYLK	28	Negative	KEGG Pathway	OT vs. EC
cfa04512	ECM-receptor interaction	19/658	90/9025	1.99961302462939e-05	0.00053156379571398	0.000447281860772364	THBS2/ITGB1/ITGA8/HSPG2/SV2C/ITGA2/ITGA1/ITGA3/COL1A1/FREM1/TNC/ITGB8/COMP/ITGA11/ITGA6/ITGA4/ITGAV/FN1/COL4A5	19	Negative	KEGG Pathway	OT vs. EC
cfa04015	Rap1 signaling pathway	33/658	214/9025	2.98522300343425e-05	0.000699771264685361	0.000588819245981743	AFDN/FGF21/VASP/ITGB1/APBB1IP/FGF1/ADCY7/RAP1GAP/EPHA2/EFNA5/FGF10/PFN1/CALML6/PDGFA/ITGAL/ENAH/SIPA1L1/ACTG1/NGFR/TEK/VEGFA/VEGFC/ADCY3/VEGFB/FGF22/MRAS/PFN2/PLCB4/KRAS/PLCE1/FGFR2/FGF5/PRKCI	33	Negative	KEGG Pathway	OT vs. EC
cfa05205	Proteoglycans in cancer	32/658	205/9025	3.07109645943419e-05	0.000699771264685361	0.000588819245981743	FZD8/ITGB1/HSPG2/ANK3/ITGA2/HSPB2/FZD9/PPP1R12B/ACTG1/FZD2/COL1A1/ERBB3/MDM2/CDKN1A/VEGFA/FZD6/WNT9A/CCND1/PAK1/MRAS/FZD3/GPC1/ITPR2/KRAS/WNT5B/PLCE1/HOXD10/ITGAV/FZD7/FN1/TGFB2/FLNA	32	Negative	KEGG Pathway	OT vs. EC
cfa04270	Vascular smooth muscle contraction	24/658	135/9025	3.62166544409052e-05	0.000770207517776584	0.000648087500521462	ADCY7/NPPB/KCNMB1/CALML6/GNA12/MYH11/PPP1R12B/PRKCH/MYL6/MYH9/MYLK3/EDNRA/CALD1/KCNU1/ADCY3/ACTG2/PLCB4/MYL9/PRKG1/ACTA2/ITPR2/MYLK/EDN1/CALCRL	24	Negative	KEGG Pathway	OT vs. EC
cfa01040	Biosynthesis of unsaturated fatty acids	9/658	27/9025	7.81836453862586e-05	0.00155878642988853	0.0013116335245721	HACD1/ELOVL7/ACOT7/ELOVL5/ELOVL4/HSD17B12/FADS2/SCD/ELOVL6	9	Negative	KEGG Pathway	OT vs. EC
cfa04390	Hippo signaling pathway	26/658	162/9025	0.000105238155085351	0.00197476302777805	0.00166165508029501	BBC3/FZD8/FGF1/PPP2R2B/NKD1/WWC1/FZD9/SERPINE1/AJUBA/TGFB3/ACTG1/FZD2/FZD6/WNT9A/CCND1/RASSF1/DLG2/BMP2/FZD3/NF2/YWHAH/WNT5B/PRKCI/FZD7/TGFB2/DLG3	26	Negative	KEGG Pathway	OT vs. EC
cfa04933	AGE-RAGE signaling pathway in diabetic complications	19/658	102/9025	0.000121807670941764	0.00215870261280127	0.00181643018071052	SERPINE1/F3/TGFB3/COL1A1/PIM1/VEGFA/CXCL8/VEGFC/CCND1/VEGFB/THBD/PLCB4/KRAS/PLCE1/EDN1/COL3A1/FN1/TGFB2/COL4A5	19	Negative	KEGG Pathway	OT vs. EC
cfa00100	Steroid biosynthesis	8/658	24/9025	0.000196926694625339	0.00330629555713069	0.00278206687697848	DHCR24/SQLE/CYP51A1/DHCR7/CYP2R1/LSS/LOC102154725/NSDHL	8	Negative	KEGG Pathway	OT vs. EC
cfa04371	Apelin signaling pathway	23/658	143/9025	0.000251325375001614	0.00381775212502452	0.00321242960528379	ADCY7/MEF2C/PPARGC1A/CALML6/SERPINE1/SLC8A3/GNG11/MYLK3/PLAT/ADCY3/SLC8A1/CCND1/NOTCH3/MRAS/PLCB4/ACTA2/ITPR2/KRAS/RYR3/MYLK/GNB4/PRKAG3/APLN	23	Negative	KEGG Pathway	OT vs. EC
cfa04514	Cell adhesion molecules	23/658	143/9025	0.000251325375001614	0.00381775212502452	0.00321242960528379	PVR/ITGB1/ITGA8/SDC3/VCAN/NECTIN1/CLDN4/ITGAL/NEGR1/CDH2/LOC100685196/ITGB8/CD8B/SELPLG/ALCAM/NECTIN3/ITGA6/ITGA4/ITGAV/NFASC/NLGN4X/CLDN34/CD40LG	23	Negative	KEGG Pathway	OT vs. EC
cfa04010	MAPK signaling pathway	38/658	292/9025	0.000319155924294541	0.00462776090227084	0.00389400768876115	GADD45G/FGF21/FGF1/RPS6KA1/EPHA2/EFNA5/MEF2C/FGF10/GNA12/PDGFA/TGFB3/CACNG4/DUSP3/NGFR/ERBB3/DDIT3/PTPRR/TEK/VEGFA/MAP3K7/EREG/VEGFC/MAP4K3/DUSP8/VEGFB/GADD45B/MKNK2/FGF22/PAK1/MRAS/KRAS/FGFR2/FGF5/IL1RAP/TGFB2/IRAK1/FLNA/LOC607182	38	Negative	KEGG Pathway	OT vs. EC
cfa05226	Gastric cancer	23/658	146/9025	0.0003427772927154	0.00475417201635707	0.00400037572734219	GADD45G/FGF21/FZD8/FGF1/FGF10/FZD9/TGFB3/FZD2/CDKN2B/CDKN1A/FZD6/WNT9A/CCND1/GADD45B/FGF22/RARB/FZD3/KRAS/WNT5B/FGFR2/FGF5/FZD7/TGFB2	23	Negative	KEGG Pathway	OT vs. EC
cfa05219	Bladder cancer	10/658	41/9025	0.000559254745110735	0.00715584643646507	0.00602125339481469	DAPK1/MDM2/CDKN1A/VEGFA/CXCL8/CCND1/RASSF1/DAPK3/KRAS/DAPK2	10	Negative	KEGG Pathway	OT vs. EC
cfa04921	Oxytocin signaling pathway	23/658	151/9025	0.000560803012262153	0.00715584643646507	0.00602125339481469	CAMK1D/ADCY7/MEF2C/KCNJ5/CALML6/PPP1R12B/ACTG1/CACNG4/MYL6/KCNJ4/CDKN1A/MYLK3/ADCY3/CCND1/PLCB4/MYL9/ITPR2/KRAS/RYR3/RCAN1/MYLK/PRKAG3/KCNJ9	23	Negative	KEGG Pathway	OT vs. EC
cfa05224	Breast cancer	22/658	145/9025	0.000774273481793019	0.00949974002661435	0.00799351165413846	GADD45G/FGF21/FZD8/FGF1/FGF10/FZD9/JAG2/FZD2/CDKN1A/FZD6/WNT9A/CCND1/NOTCH3/GADD45B/FGF22/PGR/FZD3/KRAS/WNT5B/HEY1/FGF5/FZD7	22	Negative	KEGG Pathway	OT vs. EC
cfa04916	Melanogenesis	17/658	100/9025	0.000825335822818585	0.00961091521705195	0.00808705949628196	FZD8/ADCY7/CALML6/FZD9/FZD2/CREB3/FZD6/WNT9A/ADCY3/CREB3L1/EDNRB/PLCB4/FZD3/KRAS/WNT5B/EDN1/FZD7	17	Negative	KEGG Pathway	OT vs. EC
cfa05165	Human papillomavirus infection	40/658	328/9025	0.000843591304318039	0.00961091521705195	0.00808705949628196	THBS2/FZD8/ITGB1/ITGA8/PPP2R2B/ITGA2/ITGA1/ISG15/FZD9/FZD2/ITGA3/COL1A1/MDM2/CREB3/TNC/LOC100685196/CDKN1A/VEGFA/FZD6/WNT9A/ITGB8/CREB3L1/CCND1/COMP/NOTCH3/DLG2/FZD3/KRAS/WNT5B/HEY1/ITGA11/MX2/PRKCI/ITGA6/ITGA4/ITGAV/FZD7/FN1/DLG3/COL4A5	40	Negative	KEGG Pathway	OT vs. EC
cfa04151	PI3K-Akt signaling pathway	43/658	363/9025	0.000994130003534166	0.0109354300388758	0.00920156627590608	THBS2/FGF21/ITGB1/ITGA8/FGF1/PPP2R2B/EPHA2/EFNA5/ITGA2/ITGA1/FGF10/PDGFA/NGFR/ITGA3/COL1A1/ERBB3/MDM2/TEK/CREB3/TNC/CDKN1A/VEGFA/EREG/GNG11/ITGB8/HSP90B1/VEGFC/CREB3L1/CCND1/VEGFB/COMP/FGF22/YWHAH/KRAS/FGFR2/ITGA11/FGF5/GNB4/ITGA6/ITGA4/ITGAV/FN1/COL4A5	43	Negative	KEGG Pathway	OT vs. EC
cfa05416	Viral myocarditis	12/658	61/9025	0.00129164788379778	0.0137345224977164	0.0115568494866117	SGCD/ITGAL/CD55/DTNA/ACTG1/SGCA/LOC100685196/CYCS/CCND1/SNTA1/DMD/CD40LG	12	Negative	KEGG Pathway	OT vs. EC
cfa05217	Basal cell carcinoma	12/658	63/9025	0.00173059132123395	0.0173095212903858	0.014565015439856	GADD45G/FZD8/FZD9/FZD2/CDKN1A/FZD6/WNT9A/GADD45B/BMP2/FZD3/WNT5B/FZD7	12	Negative	KEGG Pathway	OT vs. EC
cfa00514	Other types of O-glycan biosynthesis	10/658	47/9025	0.00173637831126127	0.0173095212903858	0.014565015439856	GALNT17/PLOD3/COLGALT2/GALNT1/GALNT16/ST6GAL2/GALNT14/GXYLT2/COLGALT1/GALNT5	10	Negative	KEGG Pathway	OT vs. EC
cfa04310	Wnt signaling pathway	23/658	168/9025	0.00243167839226352	0.0235062244585474	0.0197792022337224	FZD8/BAMBI/NKD1/MCC/FZD9/LGR6/DAAM1/FZD2/CBY1/MAP3K7/FZD6/WNT9A/SFRP2/CCND1/PLCB4/FZD3/DKK1/PRICKLE1/WNT5B/CTNND2/FRZB/FZD7/VANGL2	23	Negative	KEGG Pathway	OT vs. EC
cfa00062	Fatty acid elongation	7/658	27/9025	0.00259477600121434	0.0243451042466875	0.0204850736937974	HACD1/ELOVL7/ACOT7/ELOVL5/ELOVL4/HSD17B12/ELOVL6	7	Negative	KEGG Pathway	OT vs. EC
cfa00900	Terpenoid backbone biosynthesis	6/658	21/9025	0.00308571679958954	0.0273409262937063	0.0230058940930378	ACAT2/PDSS1/IDI1/HMGCR/ICMT/FDPS	6	Negative	KEGG Pathway	OT vs. EC
cfa04115	p53 signaling pathway	13/658	76/9025	0.00309614147082783	0.0273409262937063	0.0230058940930378	SERPINB5/GADD45G/BBC3/PPP1R13L/SESN2/CCNG1/SERPINE1/MDM2/CDKN1A/ADGRB1/CYCS/CCND1/GADD45B	13	Negative	KEGG Pathway	OT vs. EC
cfa01212	Fatty acid metabolism	11/658	59/9025	0.00317120461713835	0.0273409262937063	0.0230058940930378	ACAT2/HACD1/ELOVL7/FASN/ACSL6/ELOVL5/ELOVL4/HSD17B12/FADS2/SCD/ELOVL6	11	Negative	KEGG Pathway	OT vs. EC
cfa04974	Protein digestion and absorption	15/658	100/9025	0.00565693610964758	0.0474884899730942	0.0399589669795051	SLC1A1/SLC1A5/COL26A1/COL11A1/ATP1B1/SLC8A3/COL1A1/COL5A1/COL15A1/COL27A1/COL8A2/SLC8A1/COL3A1/COL5A2/COL4A5	15	Negative	KEGG Pathway	OT vs. EC
