# Supplementary material for: Differential regulation of apoptosis-related genes during long-term culture and differentiation of canine adipose-derived stem cells - a functional bioinformatical analysis
Source: Front Genet. 2025 Jan 6;15:1515778. doi: 10.3389/fgene.2024.1515778 (PMC11743971; doi:10.3389/fgene.2024.1515778)
Supplement: Supplementary file 2 [file Table1.xlsx]

## Sheet: Supplementary Table 1
Gene name	log2FoldChange	pvalue	padj	Comparison
ENPP1	2.14953718629066	2.98294838680849e-85	7.76362033473357e-82	OC vs. EC
HSBP1L1	-2.09517197922754	0.00297958777490838	0.00952882299671702	OC vs. EC
LOC111091658	1.45156664743578	0.0202574695362285	0.0485408384652055	OC vs. EC
MBP	-4.41084511985713	1.3067918122507e-05	8.24852907845874e-05	OC vs. EC
TSHZ1	1.37495123859723	2.244573976945e-10	3.74479350683473e-09	OC vs. EC
FAM69C	-5.97433932891491	0.00030123472782059	0.001309235043041	OC vs. EC
CYB5A	-2.51862786769656	2.74102433209484e-17	1.19898700196059e-15	OC vs. EC
LOC102152782	1.69567106626537	0.00010273674429366	0.000511260993910071	OC vs. EC
DOK6	-2.29377302780603	0.00814339061701033	0.0224439089084422	OC vs. EC
SERPINB5	-2.29324504032399	7.36846517068693e-07	6.2501875125175e-06	OC vs. EC
BCL2	1.2011805030709	0.00524870638065795	0.0154386511283395	OC vs. EC
LOC111094618	1.56213605030538	0.00728887717274421	0.0204020623641465	OC vs. EC
CCBE1	6.19383566846704	1.13741833108063e-13	3.24715258832818e-12	OC vs. EC
SEC11C	-1.18112735538778	1.06034011094906e-07	1.07731107173588e-06	OC vs. EC
MALT1	-1.08616001671296	9.26257603093604e-08	9.54748431017144e-07	OC vs. EC
ALPK2	-8.14362324675379	5.73034717031625e-14	1.72418307151558e-12	OC vs. EC
LOC102151902	-6.45703976870525	2.97065788907726e-05	0.000169059014562064	OC vs. EC
ATP8B1	-1.99273821295479	8.18645146425954e-14	2.38952572085751e-12	OC vs. EC
NARS	-1.1891139969982	2.91495380789514e-26	3.20562807493595e-24	OC vs. EC
RAB27B	2.12069568835852	0.00404023072320785	0.0123783093925081	OC vs. EC
LOC610632	-3.05609230918869	8.4416482786437e-08	8.80005203733645e-07	OC vs. EC
LOC102154335	3.8452210999899	0.000126363401675239	0.000613967293267122	OC vs. EC
LDLRAD4	3.29305730977305	2.1220273452189e-06	1.62280014803812e-05	OC vs. EC
MOXD1	3.87827367486273	1.05719879326433e-11	2.1779968806881e-10	OC vs. EC
LOC111090010	2.91345158697025	5.11057659116068e-12	1.1240389302474e-10	OC vs. EC
CTGF	-3.57184007513669	2.2564047231189e-14	7.18180507926136e-13	OC vs. EC
VNN1	-1.8748368264464	0.00592736215780999	0.017134707044865	OC vs. EC
LOC102155259	-2.17645062391626	0.0152171840540801	0.0381614816426071	OC vs. EC
SLC18B1	2.80343705700417	4.28208190650956e-13	1.12763897221e-11	OC vs. EC
TCF21	-5.84727175534406	1.02437190240645e-06	8.40157123318234e-06	OC vs. EC
SGK1	2.64015780261261	1.00229329143717e-11	2.07308768729574e-10	OC vs. EC
MAP3K5	1.70101402555591	0.000666252029450679	0.0026207031969526	OC vs. EC
PERP	3.62730826639369	1.45623646478247e-06	1.14793481242014e-05	OC vs. EC
ARFGEF3	1.13137068006214	1.09657994495828e-06	8.90956941751745e-06	OC vs. EC
LOC106558610	4.21793481971251	9.02593854452321e-10	1.39277723627741e-08	OC vs. EC
ADGRG6	-3.3246861199481	7.60900902898844e-16	2.9051903422172e-14	OC vs. EC
LOC111095548	4.82427602487899	0.00264575537556912	0.00865077804541192	OC vs. EC
STX11	-1.88273560364182	0.000376774025994325	0.00159709641420396	OC vs. EC
LOC100683099	-1.47049984264416	0.00864946866113529	0.0236384498796445	OC vs. EC
PLEKHG1	1.80515562843677	0.000613562467714868	0.00244049706974921	OC vs. EC
MTHFD1L	-1.52702594499995	9.20008388414482e-14	2.66546400621161e-12	OC vs. EC
CCDC170	3.33895256386851	7.91412200511441e-05	0.000405468927926072	OC vs. EC
ESR1	5.01631313546076	6.06301285958542e-09	8.14101537534703e-08	OC vs. EC
SYNE1	1.72387590874142	9.91718836832119e-09	1.27357576940546e-07	OC vs. EC
RGS17	4.27090786054031	5.81843167938626e-17	2.48933230425468e-15	OC vs. EC
TFB1M	-1.00067384160395	9.54617734585208e-09	1.230991787224e-07	OC vs. EC
LOC102153553	1.29131323944393	0.000792136962232071	0.0030400616373104	OC vs. EC
LDHAL6B	2.11772610552693	3.56095710757525e-14	1.0946438226751e-12	OC vs. EC
ZDHHC14	7.33636721143345	4.58110924456822e-17	1.97620447412092e-15	OC vs. EC
LOC106558666	1.99690349934796	6.27110927154251e-05	0.000328954122890184	OC vs. EC
SNX9	2.1734771429506	5.40338027996513e-31	8.43791864519354e-29	OC vs. EC
SYNJ2	1.25946143624978	7.9315573552542e-06	5.2638843884254e-05	OC vs. EC
TULP4	1.07563174538806	3.91464337135614e-05	0.000215705966432948	OC vs. EC
LOC111095871	2.23332692506719	9.31398238837724e-05	0.000467375157380781	OC vs. EC
EZR	-1.07677675537739	0.000107793049841405	0.000533702050197647	OC vs. EC
FNDC1	4.72989828324704	1.17616360683228e-17	5.29307518279334e-16	OC vs. EC
ACAT2	-1.51024902735945	1.00122286764491e-08	1.28472442901749e-07	OC vs. EC
RPS6KA2	1.12571048708496	1.17126402114143e-15	4.42868255548296e-14	OC vs. EC
THBS2	-1.7385587658909	0.000896838508172474	0.00339351348282562	OC vs. EC
CALHM5	-2.19986556259008	2.69715664319294e-06	2.01525349952636e-05	OC vs. EC
VGLL2	-6.39589560895528	0.000111234947417637	0.00054900282518136	OC vs. EC
SLC35F1	-3.62111787196065	0.00442485251460046	0.013391181563566	OC vs. EC
FAM184A	1.95494898238647	6.01361442539194e-09	8.08163535859901e-08	OC vs. EC
MAN1A1	2.59556061938071	2.47150318614417e-12	5.75389491050501e-11	OC vs. EC
GJA1	2.17897859145556	3.93431448068379e-07	3.53703252333668e-06	OC vs. EC
SMPDL3A	7.23735129573841	1.87184826729314e-10	3.1532667251402e-09	OC vs. EC
RNF217	1.27808892406127	3.26308083209146e-12	7.42802773672599e-11	OC vs. EC
NCOA7	1.31940209426415	8.2099575699427e-18	3.75972719683945e-16	OC vs. EC
CENPW	-2.66929036574924	0.00669315655830238	0.0189726507196315	OC vs. EC
KIAA0408	5.68922209045423	7.86989126447229e-30	1.13792798135185e-27	OC vs. EC
SOGA3	5.55946524767209	0.000300381447030882	0.00130588994343938	OC vs. EC
PTPRK	-1.55323509441341	0.000276809823517661	0.00121936874585382	OC vs. EC
LAMA2	1.39243083294248	1.33223261674798e-09	2.0159054789861e-08	OC vs. EC
TMEM200A	-1.33083176671842	3.40354096999518e-05	0.000189684852917361	OC vs. EC
CDC14B	1.13923605185053	1.03136625360221e-13	2.96608018715508e-12	OC vs. EC
LOC102157082	3.02107979072797	1.65905399568267e-08	2.02721339566358e-07	OC vs. EC
MIR27B	1.36283968215727	0.00264389691839397	0.00864651189060527	OC vs. EC
MIR23B	1.34905113788534	0.00220206835574778	0.00738404540334064	OC vs. EC
FBP1	-9.75086680775754	1.55684752153943e-07	1.5416443180951e-06	OC vs. EC
LOC106559361	3.22482784672736	5.38222540648572e-09	7.32770984722589e-08	OC vs. EC
GAS1	2.69838571051299	4.78084491775016e-06	3.34637715085551e-05	OC vs. EC
LOC111096404	1.29657164163198	7.35545803054753e-06	4.91286709174638e-05	OC vs. EC
GOLM1	-1.4470143109706	1.23579783150688e-18	6.34809833447743e-17	OC vs. EC
LOC484145	-1.27396169047006	0.00943367472347841	0.0254608130801657	OC vs. EC
NTRK2	6.41842615576995	1.10133674322043e-20	7.01978554372664e-19	OC vs. EC
GKAP1	1.12045636391757	2.25316270691593e-06	1.71301795672829e-05	OC vs. EC
IDNK	1.61727203857827	1.39173829409209e-05	8.67621869172668e-05	OC vs. EC
FRMD3	3.66500169709464	2.68257912546157e-35	5.23639445290098e-33	OC vs. EC
LOC476315	-1.32789803455215	4.99529841217266e-11	9.15570187846106e-10	OC vs. EC
PSAT1	-1.9446669308283	9.21996240014269e-08	9.50983704363462e-07	OC vs. EC
GNA14	2.65218351769195	0.00437419708090808	0.0132635847797011	OC vs. EC
GCNT1	2.73555302860749	3.32407568403134e-05	0.000185919648573902	OC vs. EC
PCSK5	-1.47733118936284	0.000756514789659029	0.00292274491719827	OC vs. EC
TRPM6	1.27791124642576	0.00113478639448342	0.00414656930786198	OC vs. EC
RORB	4.19602392474435	4.13579225480757e-07	3.70279145469243e-06	OC vs. EC
ALDH1A1	7.44922358465247	3.34355389283767e-22	2.52236413480933e-20	OC vs. EC
LOC102153097	-2.04000099501023	0.0164268786213911	0.0407307298430682	OC vs. EC
LOC106559434	-1.17786794247099	0.0165208350751315	0.0409441930698705	OC vs. EC
GDA	7.10617296224913	9.57740563615011e-15	3.20258600458501e-13	OC vs. EC
TRPM3	-3.60944661636324	5.38254335547255e-06	3.72918019314364e-05	OC vs. EC
KLF9	2.6491567755294	1.10901832952635e-23	9.39223394041951e-22	OC vs. EC
MAMDC2	3.02808848814129	5.50731801177698e-06	3.80541053415528e-05	OC vs. EC
APBA1	3.34608834719459	3.5925776619656e-10	5.8439263301307e-09	OC vs. EC
FAM189A2	1.8105240438251	0.00626023433724892	0.0179277130772931	OC vs. EC
DOCK8	-7.13786339105258	2.75962772375415e-07	2.56972847550058e-06	OC vs. EC
KANK1	-2.50286048425409	8.03200148998066e-14	2.3532408117737e-12	OC vs. EC
LOC106559228	3.58805963072989	4.64584413015761e-12	1.02907094945449e-10	OC vs. EC
LOC102151732	-2.32950490108388	9.94393345237965e-05	0.00049748260404204	OC vs. EC
VLDLR	-2.75605843393623	2.50301550709283e-05	0.000145035585004681	OC vs. EC
SLC1A1	-4.01023367506882	0.00292567211407579	0.00939681113397933	OC vs. EC
PDCD1LG2	7.75257887436139	1.40098057286964e-20	8.85737353276609e-19	OC vs. EC
LOC111096981	-2.30174054502852	0.0102108738129154	0.0272197004886456	OC vs. EC
LOC609770	4.10727712284076	0.00127306031170502	0.00458723064538819	OC vs. EC
LOC111097017	1.7792411013133	0.00226186358092257	0.00754244323717421	OC vs. EC
LOC102156616	-5.12595871528377	0.000480652220926315	0.00196797721079846	OC vs. EC
SEMA4D	-3.73887319720265	3.80540403934024e-05	0.000210057226858739	OC vs. EC
S1PR3	1.73603695894802	0.00664586300245588	0.0188653219053747	OC vs. EC
BARX1	-8.41257636503785	4.60640745238645e-05	0.000249769648529399	OC vs. EC
WNK2	3.75414837936471	3.85806002385939e-14	1.17901106326004e-12	OC vs. EC
ECM2	2.30020289223631	9.33813785631497e-06	6.11166641928812e-05	OC vs. EC
OMD	2.06687715090721	0.000869130452273371	0.00329675770752348	OC vs. EC
LOC111097189	5.09758819553656	4.73232045413143e-06	3.31687236138763e-05	OC vs. EC
A1BG	3.90217277831167	6.6147639148029e-08	7.03104272626292e-07	OC vs. EC
ZNF8	1.25742295489917	4.27555218178518e-11	7.88276539206108e-10	OC vs. EC
ZNF606	1.15885169353717	2.1748159619296e-13	5.94779790919312e-12	OC vs. EC
LOC100685462	1.02412782060738	0.00572278632260568	0.0166171497236538	OC vs. EC
ZNF835	2.07193904602033	0.000460467036712341	0.00189427113943623	OC vs. EC
LOC608859	1.1744510777502	4.66078667760698e-10	7.4802512597647e-09	OC vs. EC
UBE2S	-1.96571835287168	2.32222454458707e-05	0.000135859819906641	OC vs. EC
TMEM190	-1.69228799662319	0.00020188422189229	0.000928607955543448	OC vs. EC
TMEM86B	1.64265789070913	0.000962711338611752	0.00360520390018252	OC vs. EC
SYT5	3.03350640534242	0.00278673563625611	0.00904064049049014	OC vs. EC
TNNI3	1.52829292034812	0.00811575772754911	0.0223914616030754	OC vs. EC
LAIR1	-4.85828611808226	0.00197981798602244	0.00674598247212009	OC vs. EC
TMC4	-1.84590859651227	2.58009769810896e-06	1.93798968993119e-05	OC vs. EC
LOC111089988	1.00455401277428	5.22215338973637e-05	0.000279949012475534	OC vs. EC
LOC106558995	1.08245250239299	3.75322568259165e-10	6.0988940956661e-09	OC vs. EC
ZNF613	1.21246257450587	6.02440956916554e-13	1.55499470796841e-11	OC vs. EC
HAS1	-2.31605008463622	0.0108448908931884	0.0286603175136283	OC vs. EC
IGLON5	-1.78739497602665	0.00664683664980606	0.0188653219053747	OC vs. EC
CLEC11A	-1.90334973876551	8.13704223809905e-05	0.000415526656606131	OC vs. EC
SHANK1	-2.76987243948375	1.09402946974485e-09	1.67329717919055e-08	OC vs. EC
MYBPC2	-3.07200053810036	5.68288755177228e-05	0.000301645044216438	OC vs. EC
ATF5	-1.95340381892307	0.00290066857063855	0.00932801490920338	OC vs. EC
CPT1C	2.08385925783613	5.16072176484764e-11	9.4146998925071e-10	OC vs. EC
PRMT1	-1.05376570245907	5.27091408795149e-06	3.66476377548755e-05	OC vs. EC
RRAS	-1.38530773298468	7.45149384623536e-16	2.85903016960225e-14	OC vs. EC
FCGRT	1.68378752710443	2.68469466155205e-05	0.000154303245619421	OC vs. EC
ALDH16A1	1.03249526406959	0.000200199493855844	0.000921673141525016	OC vs. EC
SLC17A7	-4.72872705938502	0.00400733043436741	0.0123076637814849	OC vs. EC
HSD17B14	2.51413667133372	5.38582495286295e-05	0.000287243997486024	OC vs. EC
FGF21	-6.35920532697795	2.64924597368898e-05	0.000152490324825386	OC vs. EC
FUT1	-7.07923882784951	1.315122420696e-06	1.04726933817382e-05	OC vs. EC
CA11	2.52044688414379	3.90783130582367e-13	1.03607289765267e-11	OC vs. EC
C5AR2	5.57076857881074	1.52637390422601e-14	4.95547918677616e-13	OC vs. EC
LOC102156678	-2.50971088254225	1.34893003961384e-07	1.34772178493984e-06	OC vs. EC
BBC3	-1.16725320279533	3.16093419596331e-05	0.000178392296364883	OC vs. EC
TMEM160	-1.25363589847759	8.66251224144783e-07	7.23002625133348e-06	OC vs. EC
NPAS1	-2.51186045051744	5.74543082671817e-06	3.94723483458121e-05	OC vs. EC
SLC1A5	-2.51126436486588	4.91537143224109e-10	7.84851127667453e-09	OC vs. EC
DACT3	-2.03593297174926	7.17808282183101e-09	9.4913582849884e-08	OC vs. EC
PTGIR	-2.53145868657244	3.42231658503793e-14	1.0561837113034e-12	OC vs. EC
CCDC8	2.05037352725949	9.4923095751489e-10	1.46329621249285e-08	OC vs. EC
LOC102151906	1.13770878837645	3.70864266048015e-06	2.67255024393438e-05	OC vs. EC
DMPK	-1.94777756544574	0.0178829051523725	0.0437710731754622	OC vs. EC
GIPR	-2.46169919331728	0.00105251311556577	0.00389756813200738	OC vs. EC
EML2	-2.32809234486435	8.41724300895405e-15	2.83283764715143e-13	OC vs. EC
GPR4	-7.57022266609556	2.4145180648798e-06	1.82502972416084e-05	OC vs. EC
VASP	-1.29003733122349	2.85882128883848e-07	2.6494571659645e-06	OC vs. EC
FOSB	-1.93550682706238	0.0121979177864867	0.0315891681847058	OC vs. EC
CD3EAP	-1.11944556698685	0.00016423654761039	0.000774137617713208	OC vs. EC
PPP1R13L	-1.89329732742994	8.78973173844179e-09	1.13814635843704e-07	OC vs. EC
CKM	6.13028036378481	0.0128122820665108	0.0329344192182112	OC vs. EC
CBLC	-3.38230727029819	1.98023616055821e-12	4.68535877019348e-11	OC vs. EC
BCL3	-1.03407604858199	0.000801197795413482	0.00307106155453533	OC vs. EC
CEACAM20	-4.92266739995512	0.00226430596594111	0.00754897565417087	OC vs. EC
ZNF285	1.20288494987482	0.00517067478290075	0.01525798514924	OC vs. EC
CADM4	-2.31075367984185	7.38897723033783e-07	6.26078504769156e-06	OC vs. EC
LOC491477	5.76280198993923	4.19919973911481e-05	0.000229603302261964	OC vs. EC
CEACAM28	3.33595855986277	1.43908754267016e-05	8.9426148294219e-05	OC vs. EC
TMEM145	2.37857481493507	0.00121812164036152	0.00441357542310426	OC vs. EC
ERICH4	1.30413470900729	0.0113803948709298	0.0298081593935658	OC vs. EC
B3GNT8	1.02393914556602	0.00319654006022929	0.010129295775272	OC vs. EC
CYP2S1	-4.50556952122463	0.0120271565733531	0.0312194277010442	OC vs. EC
SNRPA	-1.12877502114498	0.00102564441021363	0.00381344359759428	OC vs. EC
LTBP4	4.99627826052037	1.91587991886479e-22	1.45234858315498e-20	OC vs. EC
PLD3	1.27859309778469	0.000526084732539277	0.00212777497625831	OC vs. EC
SELENOV	2.29673714021229	0.00809915774363993	0.0223575123430584	OC vs. EC
PLEKHG2	-1.20937363179857	3.17976958995783e-06	2.34223027909346e-05	OC vs. EC
LRFN1	-1.44788317413106	2.32454082186833e-07	2.21155039263095e-06	OC vs. EC
FBXO27	-4.31251265298365	8.04854351869582e-26	8.55007180870435e-24	OC vs. EC
FBXO17	-2.97203217820509	8.57797020812445e-21	5.53527201529221e-19	OC vs. EC
ACTN4	-1.09046718072902	7.80368730049498e-11	1.3911230694581e-09	OC vs. EC
SPRED3	-2.06813635195884	5.67298667574067e-22	4.21854094896983e-20	OC vs. EC
GGN	-1.6694633907698	4.1249190176731e-09	5.75131565892706e-08	OC vs. EC
CATSPERG	2.55622230532975	0.00879932093839515	0.023997589202581	OC vs. EC
DPF1	-1.8592643303501	0.011604975033432	0.0303048980137247	OC vs. EC
LOC106559930	-1.88452772151554	0.00209650205019554	0.00708635844498995	OC vs. EC
LOC100856587	1.12557278213172	7.59034253255458e-06	5.0524632987371e-05	OC vs. EC
LOC106559183	1.20965708132819	5.31975904256707e-05	0.00028469279372422	OC vs. EC
ZNF567	1.02776715837639	3.5834946425725e-09	5.03689039949705e-08	OC vs. EC
WDR62	-2.07302876297043	0.0172170997547768	0.0424006039694993	OC vs. EC
SYNE4	1.13244999325962	0.00304247777181305	0.00970411210878934	OC vs. EC
LRFN3	1.55942181528412	5.20264163319161e-05	0.000279094647007627	OC vs. EC
HSPB6	-1.67279510867447	1.76461532754029e-07	1.7244200847853e-06	OC vs. EC
LOC106559190	1.91235362421581	0.0209725397531595	0.0499629566415467	OC vs. EC
SBSN	3.92766643229511	0.0109644392964973	0.0289370769062198	OC vs. EC
FXYD5	-2.80882313947984	9.91989810198863e-13	2.43204253951057e-11	OC vs. EC
LGI4	-2.4680479401418	4.82943299071409e-12	1.0637013481381e-10	OC vs. EC
LOC111098275	-1.46034221740418	0.0184404789972932	0.044833647831501	OC vs. EC
PDCD2L	-1.25417000903014	7.17984844787432e-10	1.12008504857148e-08	OC vs. EC
LOC111098299	-1.39026572176747	0.0147014686503895	0.0370227599491184	OC vs. EC
LOC111098296	1.86402198734854	0.017643583628429	0.0432530929264595	OC vs. EC
CHST8	2.99183971474393	0.00141459789346627	0.00502281962354918	OC vs. EC
CEBPG	-1.10021233227245	2.71790207622873e-07	2.53540972654647e-06	OC vs. EC
RHPN2	1.52917496764993	0.00114797527248173	0.00418752204042856	OC vs. EC
CEP89	-1.00458062899195	0.000126634331639728	0.000615092293277135	OC vs. EC
RGS9BP	1.31735606529422	0.0124854039706108	0.03221081586074	OC vs. EC
ZNF536	-4.51902335415639	0.00142101983268697	0.00503989227963656	OC vs. EC
LOC106560035	-2.91049310367833	4.35616617831402e-10	6.99854846096211e-09	OC vs. EC
LOC111091180	-2.38188989536247	1.68210274539213e-09	2.4898309452174e-08	OC vs. EC
ITGB1	-1.87583776033472	6.00452567934438e-09	8.07637149083909e-08	OC vs. EC
LOC106557519	1.54605917582329	0.00172597022657297	0.0059815248686559	OC vs. EC
LOC607539	3.03681123292862	0.0001791473380668	0.000836342251495112	OC vs. EC
LOC100686326	2.22248797490531	4.63123874611589e-05	0.000250941791323198	OC vs. EC
LOC607770	1.52897586708218	0.00093611561685108	0.00352165296862117	OC vs. EC
LOC100856420	1.69460627256869	1.6172944842574e-07	1.59341770764439e-06	OC vs. EC
MASTL	-1.94895846608928	0.0123200061186557	0.0318530951456825	OC vs. EC
PDSS1	-1.01106890305659	0.000311406121422324	0.0013452055303267	OC vs. EC
APBB1IP	-1.63220966361651	5.06862885052076e-17	2.17449747609154e-15	OC vs. EC
GAD2	-7.39654049259143	6.95532568955083e-09	9.23591547347158e-08	OC vs. EC
MYO3A	-4.75918885176935	4.38713880081245e-25	4.17741216545654e-23	OC vs. EC
OTUD1	1.31403626776571	1.4740592707309e-14	4.81567145852171e-13	OC vs. EC
KIF5B	-1.17809845090488	1.09400787583394e-08	1.39007542628339e-07	OC vs. EC
LOC111091369	1.2347485098625	0.00295336033712796	0.00946238716138496	OC vs. EC
SVIL	1.93076399086209	7.8494925835001e-05	0.000402421786552651	OC vs. EC
JCAD	-2.07699608770386	8.11855599490675e-39	1.95045185256098e-36	OC vs. EC
BAMBI	-3.45453792049086	7.60989153688181e-08	7.99704348855628e-07	OC vs. EC
MPP7	-2.63740928522615	1.13006154680697e-07	1.1414644964384e-06	OC vs. EC
LOC100856304	2.20272620641472	3.88134367019386e-07	3.4954476789935e-06	OC vs. EC
LOC102152297	1.61591859035401	9.94582921246958e-05	0.00049748260404204	OC vs. EC
HACD1	-1.73533735872878	0.000341747264291923	0.00146331924298949	OC vs. EC
CUBN	-3.08709758139605	1.47696302554183e-07	1.46625903412976e-06	OC vs. EC
LOC111091460	-2.1281487293943	0.00317399533918607	0.0100680705295002	OC vs. EC
ITGA8	-4.913332644323	6.44887063983985e-14	1.92553659487073e-12	OC vs. EC
FAM107B	2.80881609136712	7.27353904613037e-16	2.80453298134251e-14	OC vs. EC
SEPHS1	1.42082021660561	7.89624971519427e-26	8.44574216112834e-24	OC vs. EC
CCDC3	10.4748837066463	5.45598254403378e-23	4.30306178826422e-21	OC vs. EC
PROSER2	-3.29859415791551	0.00102175336901346	0.00380350431716667	OC vs. EC
USP6NL	-1.46314230803449	1.51968952177667e-10	2.61072294522162e-09	OC vs. EC
CELF2	2.78197647706481	2.8417537892416e-06	2.10616170729933e-05	OC vs. EC
GATA3	-4.95107605408503	1.34610038376742e-11	2.71234885069832e-10	OC vs. EC
ASB13	1.24455631800784	5.47736359191428e-07	4.76780991367521e-06	OC vs. EC
AKR1E2	1.6089804319694	0.00143898791894157	0.00509626559024777	OC vs. EC
LOC111091701	-2.79207632458006	0.00215491761886356	0.00725397575688151	OC vs. EC
LOC111094549	5.86973509281966	3.11933924631326e-05	0.000176363510754627	OC vs. EC
PITRM1	-1.17047740884972	5.49481647218849e-09	7.45852584906694e-08	OC vs. EC
IDI1	-2.69961410436232	6.03038616880274e-10	9.53142817935461e-09	OC vs. EC
PSD2	1.75987879762505	0.000118642034156198	0.000579879187913361	OC vs. EC
CYSTM1	-1.34160747890765	8.602661724475e-08	8.93806822950111e-07	OC vs. EC
HBEGF	-1.98171373790004	0.00350609376729471	0.0109920016603241	OC vs. EC
APBB3	1.90380174096912	3.20211619055872e-05	0.000180253853903738	OC vs. EC
LOC106557817	2.14440073950072	4.98669731351521e-08	5.44180749460891e-07	OC vs. EC
LOC106557821	1.66108335830041	6.66000702867927e-11	1.19818743962967e-09	OC vs. EC
LOC100855970	1.39675676869922	1.16142755000139e-06	9.38760487620174e-06	OC vs. EC
LOC487172	1.47912768692538	3.13240937610147e-11	5.93637194383501e-10	OC vs. EC
LOC487173	1.89369464668344	4.33426041919486e-07	3.86102742191369e-06	OC vs. EC
LOC487174	1.28421534223499	0.0101895896750359	0.0271675998574971	OC vs. EC
LOC487176	2.21914581946553	2.37249342745911e-07	2.25084188111796e-06	OC vs. EC
LOC478038	1.14593067552885	9.42296482313176e-12	1.96460639089487e-10	OC vs. EC
LOC607598	1.40657436641442	2.0424718026149e-09	2.9780802679397e-08	OC vs. EC
ARAP3	1.70269096613431	2.03442472748552e-10	3.40875284811308e-09	OC vs. EC
PCDH1	-3.27032458006619	0.00806732744955322	0.0222814618769408	OC vs. EC
LOC111092038	1.79739461692751	0.00657505871795574	0.018709204981705	OC vs. EC
SPRY4	1.0486101827489	0.00160266404786874	0.0056031779774404	OC vs. EC
ARHGAP26	3.49943009548717	7.92689155074601e-18	3.65151440874483e-16	OC vs. EC
LOC102156919	-1.68075265392762	0.000145693704152165	0.000696617539510168	OC vs. EC
PPP2R2B	-1.97896138302795	0.00856038666149573	0.0234236898731238	OC vs. EC
DPYSL3	-3.11480527780603	4.95792603957301e-17	2.13286427090832e-15	OC vs. EC
LOC106557870	-4.92169954145489	3.46774611607862e-05	0.000192987609938288	OC vs. EC
JAKMIP2	-6.96647990201247	5.61082523269992e-18	2.66105132630029e-16	OC vs. EC
SPINK5	-7.37480771108695	8.01351070732289e-07	6.7460368304881e-06	OC vs. EC
GPX8	-1.02633084932046	1.01904605129478e-08	1.30437894565732e-07	OC vs. EC
IL31RA	5.72955534413327	5.80904492551513e-05	0.000307818274709346	OC vs. EC
IL6ST	1.18906172315384	8.49010189169794e-08	8.83876207605033e-07	OC vs. EC
PLK2	1.74996849239942	1.17178094067587e-06	9.46638963765878e-06	OC vs. EC
NDUFAF2	-1.47261423622162	8.49956965791805e-06	5.5964059634205e-05	OC vs. EC
RNF180	6.61831626354358	3.18612224573051e-05	0.000179619079383854	OC vs. EC
RGS7BP	-6.73380800082337	1.90117658789906e-07	1.84516927263093e-06	OC vs. EC
PIK3R1	1.56659148059877	8.29836957811042e-07	6.95957783736694e-06	OC vs. EC
CCNB1	-8.07503008558958	1.1483695579551e-06	9.29649508399524e-06	OC vs. EC
CENPH	-2.30432702239786	0.00437556493568923	0.0132651566755432	OC vs. EC
MARVELD2	2.78098676389553	4.6504108667578e-08	5.12496937863725e-07	OC vs. EC
FCHO2	1.16264107218397	3.21167704442996e-11	6.0792180273719e-10	OC vs. EC
ARHGEF28	-1.62092917430882	0.00777460343326768	0.0215683437935527	OC vs. EC
LOC111092593	2.19375396949628	0.00867583369738238	0.0236980617488759	OC vs. EC
SETD6	2.15572030673128	9.05935079034711e-18	4.12451375924375e-16	OC vs. EC
NDRG4	1.82030766985825	2.41996979679494e-16	9.79021977895073e-15	OC vs. EC
ADGRG1	-7.58834328511997	5.54672964235936e-08	5.99845776281743e-07	OC vs. EC
CCL17	-2.7709564469598	0.0046523086773256	0.013971240827907	OC vs. EC
LOC100686073	3.35277244872947	1.59466772546118e-06	1.24823715292239e-05	OC vs. EC
MT2A	1.98078264962512	0.003056884438876	0.00974210355050769	OC vs. EC
BBS2	1.82758584345455	3.53994035642808e-15	1.24503848211669e-13	OC vs. EC
CES1	6.50155301044616	3.59484462157917e-07	3.26948710603263e-06	OC vs. EC
SLC6A2	5.9063017769256	0.000241756337896422	0.00108391242394216	OC vs. EC
CAPNS2	2.33338330854778	1.35371840241046e-05	8.48641773265423e-05	OC vs. EC
MMP2	2.35518758733541	1.84614990848727e-06	1.43216477749316e-05	OC vs. EC
IRX5	3.04765094573056	2.23487185725762e-07	2.13193395986164e-06	OC vs. EC
CRNDE	1.88481229774675	0.00164868324095318	0.00575153852248347	OC vs. EC
IRX3	1.46293198485089	0.00403994723678124	0.0123783093925081	OC vs. EC
RPGRIP1L	1.00668699698183	0.000153593572857922	0.000729697971934684	OC vs. EC
SALL1	-3.70364567633084	1.3064276773114e-05	8.24852907845874e-05	OC vs. EC
NOD2	-2.55702862868831	0.00293512629752028	0.00942136326044743	OC vs. EC
ADCY7	-2.85705725576181	6.15672656736347e-16	2.39162791233702e-14	OC vs. EC
HEATR3	-1.08421224482953	4.75618677979606e-13	1.24618477773985e-11	OC vs. EC
NETO2	1.01149599555028	0.000743975645856598	0.00288357500265491	OC vs. EC
RNF19B	1.11918004787547	5.71703257790838e-09	7.71626454076207e-08	OC vs. EC
SYNC	-2.38084698151327	0.00030823339008168	0.00133482324445799	OC vs. EC
MARCKSL1	-1.81686129431957	0.00819605825274964	0.0225691492990546	OC vs. EC
LOC611835	2.29271449207887	0.000360838519908785	0.00153496440394868	OC vs. EC
PTP4A2	-1.02933022905707	4.64308184479628e-08	5.12050607968494e-07	OC vs. EC
ADGRB2	1.02225569706811	0.000813925406380999	0.00311220840990345	OC vs. EC
COL16A1	-1.14120432987871	5.9915088797688e-05	0.000316199400697768	OC vs. EC
LOC106557744	4.84137908882035	0.000673987334456269	0.00264606229559645	OC vs. EC
TINAGL1	-10.4563615810903	1.20680508316925e-11	2.46024388756802e-10	OC vs. EC
SERINC2	3.62844341649577	3.8208468771826e-12	8.58508558763791e-11	OC vs. EC
FABP3	-3.37491914596536	9.06727226536284e-07	7.52761954789506e-06	OC vs. EC
SDC3	-1.13998985203373	0.010096504691902	0.0269516268835456	OC vs. EC
LAPTM5	-5.99379110702245	5.97326715042429e-06	4.08885846307771e-05	OC vs. EC
PTPRU	-2.44222489460382	4.67887506599014e-14	1.41325557118959e-12	OC vs. EC
SESN2	-1.65136345349871	0.000188783029322091	0.000875047725109462	OC vs. EC
XKR8	1.20898312975738	2.09389668020705e-07	2.01592420210316e-06	OC vs. EC
FGR	3.30277718378498	0.00351609125327395	0.0110189205320341	OC vs. EC
SYTL1	-2.94461036313426	0.000566143487123812	0.00226864169744045	OC vs. EC
FAM46B	-2.14124300777362	7.10617288894643e-06	4.76470570346876e-05	OC vs. EC
ZNF593	-1.19109531686214	1.12003125379341e-07	1.13279844943251e-06	OC vs. EC
TRIM63	1.98849229474748	0.000414697493200611	0.0017338463330176	OC vs. EC
IFNLR1	1.8918232274382	0.00305973421589978	0.00974720716350285	OC vs. EC
ASAP3	1.49356932625765	1.92276594531904e-07	1.86496354050324e-06	OC vs. EC
HTR1D	-7.16909275901484	2.26631558696824e-12	5.30596464859012e-11	OC vs. EC
LUZP1	-1.36487755098772	1.27380851108648e-05	8.0598839988357e-05	OC vs. EC
LOC102154438	-5.90162680885761	5.49600624535542e-31	8.49758747796735e-29	OC vs. EC
RAP1GAP	-1.74633887713663	0.00232169877692021	0.00772053835187094	OC vs. EC
ALPL	-2.2329942783354	0.0136924398357216	0.0348299626119284	OC vs. EC
ECE1	-1.49500707563239	0.000661095473979129	0.00260238641836604	OC vs. EC
CDA	-2.86407158227409	0.018774319047698	0.0455177404516151	OC vs. EC
PLA2G2C	5.76873878787203	0.000375142363338055	0.00159147599725267	OC vs. EC
UBXN10	6.78198298893116	3.7182325653561e-06	2.67822508028602e-05	OC vs. EC
LOC487403	2.25959006587201	5.33257981253049e-09	7.26645430649879e-08	OC vs. EC
LOC111093758	3.32319922143457	2.07880309104002e-07	2.00386352281981e-06	OC vs. EC
EMC1	-1.04164550658047	3.6698425082171e-09	5.14436809769464e-08	OC vs. EC
LOC102153307	-1.71008688194102	0.00628636070499626	0.0179794521555351	OC vs. EC
IFFO2	-1.29040793396924	5.29684501810474e-13	1.38320287295525e-11	OC vs. EC
PADI2	3.57807850573009	0.002724824639486	0.00887030676885834	OC vs. EC
MFAP2	2.10254491004158	2.94411744603995e-06	2.18099326552941e-05	OC vs. EC
CROCC	1.43223834344938	3.79926155014154e-13	1.0141755276412e-11	OC vs. EC
EPHA2	-2.13361246300893	2.72751908741815e-17	1.19643084463825e-15	OC vs. EC
FAM131C	-2.73949373973439	1.81101485087985e-07	1.76644646541785e-06	OC vs. EC
CLCNKA	-3.22643641607567	6.74183697694289e-06	4.56550417311102e-05	OC vs. EC
LOC106558370	1.36039018345575	0.0023477011701586	0.00779211474095975	OC vs. EC
HSPB7	-4.93440945652104	5.34737997694169e-25	5.00028058203122e-23	OC vs. EC
LOC102152513	-2.4285565331035	0.00251046514821347	0.00826379084201127	OC vs. EC
FBLIM1	-2.00243886763179	3.77705017067282e-09	5.28990273230733e-08	OC vs. EC
TMEM82	1.73402697900017	0.00363765916805605	0.0113226401372061	OC vs. EC
EFHD2	-1.38361488244067	1.25323526259871e-05	7.94903406203958e-05	OC vs. EC
KAZN	1.12292729647242	0.000387101808901123	0.00163598967464139	OC vs. EC
DHRS3	-4.08966378458249	2.70668540442356e-11	5.20802308889987e-10	OC vs. EC
TNFRSF1B	1.81368200601191	0.000453745675891839	0.00187006927282316	OC vs. EC
NPPB	-10.8414940599424	1.5020172603726e-05	9.27461508026036e-05	OC vs. EC
FBXO2	2.57860560624687	8.93526795772151e-05	0.000451563574199932	OC vs. EC
DISP3	2.39756766306664	3.2765487923087e-10	5.34097974328734e-09	OC vs. EC
LOC106558426	-1.7304274205522	0.0110017187055473	0.029016969564813	OC vs. EC
SRM	-2.30270848252606	4.36264934577315e-09	6.03428983025629e-08	OC vs. EC
CASZ1	-6.04353832352545	0.00020790294505304	0.000951806622676128	OC vs. EC
TMEM232	1.53046852786471	0.000749938252373271	0.00290236325875118	OC vs. EC
MAN2A1	1.14504412908199	1.64321194461624e-07	1.61234959161159e-06	OC vs. EC
LOC111095113	-1.89316442274971	0.0181544779388741	0.0443107732875051	OC vs. EC
PAM	2.48533225548277	5.99043680405369e-11	1.08397058090501e-09	OC vs. EC
ST8SIA4	-5.87936491605532	1.15673647200778e-17	5.22069270140852e-16	OC vs. EC
FAM174A	-1.84872049508845	1.51228573555998e-05	9.33064166199315e-05	OC vs. EC
LNPEP	-1.19503330622603	0.0153730133990511	0.0384842861878136	OC vs. EC
ERAP2	-3.70303080981245	8.34881129530099e-07	6.99061861594747e-06	OC vs. EC
LOC111095125	1.33115365318138	1.38992862545149e-05	8.67164419298863e-05	OC vs. EC
LOC111095127	1.20634195954642	0.000643017428783413	0.00254083000199438	OC vs. EC
PCSK1	-6.70526859924012	1.90940955145149e-05	0.000114418033597339	OC vs. EC
GLRX	1.0943544106474	1.11478191754661e-08	1.41444985665332e-07	OC vs. EC
MCTP1	10.3231640148499	1.15378796833368e-14	3.80920780412237e-13	OC vs. EC
KIAA0825	1.27099122897684	1.61080995678928e-07	1.58803082608721e-06	OC vs. EC
NR2F1	2.26642245605863	2.77285585227208e-12	6.37716008675710e-11	OC vs. EC
LOC102151182	1.15946232407007	0.000402118452191692	0.00169075976021149	OC vs. EC
ARRDC3	2.14524005357763	2.86410556829711e-26	3.17204769890267e-24	OC vs. EC
LOC102153687	-3.93242614470263	0.0019604808992015	0.00668592918146552	OC vs. EC
MEF2C	-1.6008373857112	0.0097871028833056	0.026270489191031	OC vs. EC
RASA1	-1.02141708687581	0.000187618945357263	0.000870944545392097	OC vs. EC
LOC111095150	-2.87193530015769	0.00661149204931435	0.0187957509270149	OC vs. EC
LOC102154812	-3.65301169149098	0.000952453149410643	0.00357107043966305	OC vs. EC
LOC111095154	-2.59738645262786	0.00213298435551166	0.00719099388939337	OC vs. EC
VCAN	-1.88166907476019	2.1610819425561e-07	2.07421362107905e-06	OC vs. EC
ATP6AP1L	-3.92702125579861	2.40789042130141e-05	0.000140356912351783	OC vs. EC
SERINC5	2.35772731106743	3.70893395698092e-07	3.35955409931636e-06	OC vs. EC
LHFPL2	1.13252373596467	0.00502605030727227	0.0149016141253776	OC vs. EC
LOC102153926	4.94264002365261	9.11303123125733e-11	1.60619746847985e-09	OC vs. EC
LOC102154163	2.42279301426487	0.000110446393671316	0.000545451980487898	OC vs. EC
F2RL2	2.82239024365759	0.0194299579913287	0.0468301006238961	OC vs. EC
SV2C	-5.33180089159067	2.82759155922516e-06	2.09666048380153e-05	OC vs. EC
HMGCR	-2.11672512640471	4.37062849859001e-14	1.33044317025305e-12	OC vs. EC
LOC100855460	1.82681412923802	0.00115150608250699	0.00419942059421512	OC vs. EC
OCA2	1.8531509294518	0.00293937986041099	0.00943307766136005	OC vs. EC
ATP10A	-1.36724327612378	1.95170809450001e-07	1.88834408944933e-06	OC vs. EC
LOC102151205	-1.97742754920104	1.48851126994886e-20	9.37281935141989e-19	OC vs. EC
MAGEL2	-1.73800917603968	0.00399309426730046	0.012277251442836	OC vs. EC
MKRN3	4.36531903755752	0.0096874465424554	0.0260422043737276	OC vs. EC
OTUD7A	1.44183241487624	0.00149624430706226	0.00528030533312638	OC vs. EC
APBA2	-3.44972939566061	2.72648294297786e-09	3.91330492992117e-08	OC vs. EC
FAM189A1	-2.47681726086345	2.48500863301599e-14	7.77673242749053e-13	OC vs. EC
ALDH1A3	-3.16435258544286	3.81576929485265e-06	2.7346054753749e-05	OC vs. EC
ADAMTS17	-2.7668762909643	6.40391703505729e-22	4.73950561229643e-20	OC vs. EC
LOC111095193	-6.98414890998443	4.60853697833784e-06	3.24029326671426e-05	OC vs. EC
IGF1R	1.14432729214399	2.85589353219552e-05	0.000163181973650806	OC vs. EC
FAM169B	6.00332542029437	3.27619409328609e-08	3.76460978372006e-07	OC vs. EC
RGMA	2.01045869123231	8.45025467377478e-12	1.77842556584457e-10	OC vs. EC
ST8SIA2	4.13820087540638	2.91054461584717e-08	3.37259517766395e-07	OC vs. EC
NTRK3	5.62643672362566	6.58854777259015e-15	2.24246366970961e-13	OC vs. EC
AEN	-1.04915271903535	8.62545394304018e-05	0.000438175305056979	OC vs. EC
HAPLN3	-1.33996828789	0.000160840826458241	0.00076080353143128	OC vs. EC
ABHD2	-2.33919030553035	9.37502737468811e-17	3.93549536244972e-15	OC vs. EC
RHCG	6.54768588321185	5.62860811560114e-06	3.88063330389525e-05	OC vs. EC
WDR93	1.7047698440571	0.000267412330995021	0.00118097029434905	OC vs. EC
IDH2	-1.98892191258252	9.08807056808835e-16	3.46144658515287e-14	OC vs. EC
MAN2A2	-2.71981554624846	3.33868863858641e-09	4.71827708417787e-08	OC vs. EC
NMB	-2.8401942640854	0.00121342269565804	0.00440158160636375	OC vs. EC
SLC28A1	-7.03124589834747	1.82022775217105e-07	1.77321750330025e-06	OC vs. EC
ADAMTSL3	1.56567237969526	0.000847485645444693	0.00322315250677488	OC vs. EC
MEX3B	2.00749876370908	1.33585006000052e-17	5.97725917964702e-16	OC vs. EC
LOC106558626	4.39475944767257	2.45095148532074e-07	2.31543002993156e-06	OC vs. EC
LOC102154086	4.1031980611658	2.77801743126117e-07	2.5853110969353e-06	OC vs. EC
IL16	1.43490409983087	0.000162341954636628	0.000765900895349121	OC vs. EC
CFAP161	4.29373218018603	1.35432573867961e-06	1.07684066879943e-05	OC vs. EC
CEMIP	-4.75941716944842	2.35514542631179e-08	2.78620840737007e-07	OC vs. EC
LOC111095374	-5.09873494002061	1.63596383724525e-06	1.27665881107354e-05	OC vs. EC
MTHFS	1.42856531632875	3.00919834859268e-09	4.29147410151811e-08	OC vs. EC
ADAMTS7	4.17648659553287	7.01341206574959e-61	6.44243781286739e-58	OC vs. EC
TBC1D2B	2.67617436398389	1.53926335860615e-25	1.55078300696733e-23	OC vs. EC
ACSBG1	-5.78540910224829	0.00579945602173991	0.0168116401031168	OC vs. EC
SORCS2	-6.02336878047576	2.86834918862689e-08	3.33027070108531e-07	OC vs. EC
AFAP1	-1.0792792309161	1.59610100055943e-11	3.19547605445334e-10	OC vs. EC
ABLIM2	4.5555987813128	2.33444947459017e-06	1.76879005313926e-05	OC vs. EC
SH3TC1	-2.55390091008202	1.93321896979809e-05	0.000115578665514422	OC vs. EC
HTRA3	3.90397016534058	1.15224516795848e-09	1.75374859092003e-08	OC vs. EC
CPZ	4.31333160148314	2.35615149883616e-24	2.09054896624008e-22	OC vs. EC
DOK7	-2.07504162902203	0.0025450081244727	0.0083633937019709	OC vs. EC
LOC102155289	-4.40383434110579	0.00553580305604694	0.0161453146793589	OC vs. EC
MSANTD1	2.14052295365084	1.85047634878843e-09	2.71588709235715e-08	OC vs. EC
MXD4	1.02227431093684	7.58179643278866e-05	0.000390386364443716	OC vs. EC
TACC3	-3.33195339637733	0.00213094101805876	0.00718565643230524	OC vs. EC
FAM184B	3.62802707428085	0.00619985552801583	0.0177872575138541	OC vs. EC
LAP3	-1.09349033351782	3.31396948293213e-06	2.42962194579662e-05	OC vs. EC
PROM1	-7.87513205577986	1.01306895642266e-05	6.58621349854135e-05	OC vs. EC
CD38	1.65238563096498	0.0174392540065884	0.0428261347015071	OC vs. EC
CC2D2A	1.33362238208558	3.63511276769571e-17	1.57246318505086e-15	OC vs. EC
NKX3-2	2.59441681739166	0.000442077196122789	0.00182631679752737	OC vs. EC
WDR1	-1.26437992497586	2.06372143679994e-19	1.13475612524887e-17	OC vs. EC
SLC2A9	-2.97899633039585	3.92434489056441e-05	0.000216017617267817	OC vs. EC
STK32B	-3.2364685746873	0.00135841350688218	0.00485200945184633	OC vs. EC
NSUN7	-3.06607676480098	0.0163839035633787	0.0406499901566129	OC vs. EC
RBM47	2.82262676181351	0.0179104432145631	0.0438247385206233	OC vs. EC
CHRNA9	6.65074684960157	3.4125915198828e-06	2.49489836959222e-05	OC vs. EC
LOC111095387	6.55324519063144	0.00031924418159741	0.00137677910517126	OC vs. EC
N4BP2	1.94900419644889	8.70943810887709e-12	1.8280455041428e-10	OC vs. EC
SMIM14	-1.041230917484	0.000260649369358966	0.00115305964643332	OC vs. EC
UGDH	-2.36449980902383	1.39777138885948e-13	3.93999964051077e-12	OC vs. EC
TLR1	-5.56356481522213	0.000558030246283882	0.00224073034866781	OC vs. EC
LOC106558641	2.50467749666932	2.14758148641939e-06	1.63993312918949e-05	OC vs. EC
RELL1	2.22668278929853	5.11882166374043e-20	2.97158063572381e-18	OC vs. EC
ARAP2	-3.74244820754646	3.5955757796842e-05	0.000199320239174826	OC vs. EC
SEL1L3	-5.32855296964004	4.21209648141533e-15	1.4715010884515e-13	OC vs. EC
CCDC149	2.10025553018587	0.000401098695353703	0.00168738071838454	OC vs. EC
PPARGC1A	-4.07355851625434	0.000388879532942614	0.00164305811321208	OC vs. EC
LOC111095323	-5.97022880399917	6.80793992514368e-05	0.000354730696933746	OC vs. EC
SLIT2	2.73960027650752	7.28460081930296e-05	0.000377301248405423	OC vs. EC
SPON2	3.33816966455407	3.34448542927445e-09	4.72219570194845e-08	OC vs. EC
LOC102152206	1.41670235678723	4.51747136451551e-07	4.00595302829496e-06	OC vs. EC
LOC106558650	1.01572512998344	9.29535374009387e-05	0.00046686083615778	OC vs. EC
MFSD7	4.39592446069121	1.42905670857094e-08	1.76412249494417e-07	OC vs. EC
LOC111095417	1.16076669722307	4.8281630498787e-05	0.000260617332135865	OC vs. EC
ACTN2	-5.74580056615109	5.64866944749463e-06	3.8893131433896e-05	OC vs. EC
LGALS8	1.45376379547363	4.2053721487063e-08	4.69854022733448e-07	OC vs. EC
EDARADD	1.85980128472899	8.9492031757507e-17	3.777047480879e-15	OC vs. EC
GPR137B	1.42117581541775	0.000249394715829416	0.00111209248497777	OC vs. EC
NID1	-1.60749954366579	1.5618264208427e-05	9.61351256912873e-05	OC vs. EC
LYST	1.16128179674652	2.97484201748176e-14	9.21960820802298e-13	OC vs. EC
GNG4	4.71667316716917	1.76266950588653e-19	9.76093865387377e-18	OC vs. EC
LOC106558663	1.35731061575299	0.000607736899939748	0.00242102536465793	OC vs. EC
LOC102155552	1.8395799928141	6.08586417582415e-05	0.000320745376205433	OC vs. EC
KCNK1	-2.03194406185976	0.000108972422391847	0.000539199413203766	OC vs. EC
SIPA1L2	4.6337181618875	6.72850614268477e-15	2.28418156356881e-13	OC vs. EC
DISC1	-2.93068903997171	1.09316722529374e-06	8.88646506516766e-06	OC vs. EC
ARV1	-1.46135718393049	4.30216446639022e-08	4.79525100983229e-07	OC vs. EC
AGT	4.3972234600916	6.62111175513724e-05	0.000345688001231104	OC vs. EC
LOC111095442	1.38536756723071	0.00945390253686577	0.0254933993168224	OC vs. EC
ACTA1	-10.20492317384	1.70033409405675e-09	2.51205460858942e-08	OC vs. EC
CCSAP	-1.50139654007531	6.77875475769072e-06	4.58454024669113e-05	OC vs. EC
RHOU	2.16096766718496	0.000288148468431889	0.00126078074615645	OC vs. EC
PHYHIPL	1.64691369251619	0.0169704376155201	0.0418723896040389	OC vs. EC
FAM13C	1.40734124074746	1.41410653888806e-09	2.11722796848283e-08	OC vs. EC
ANK3	1.32452479330113	8.70633920128326e-05	0.000441709528808445	OC vs. EC
TMEM26	4.34593557035704	1.67041788195283e-06	1.30165896430017e-05	OC vs. EC
NRBF2	1.07556337263424	1.92119663906401e-05	0.000115036068694876	OC vs. EC
JMJD1C	1.06422496198839	1.52459224471312e-06	1.19698504240523e-05	OC vs. EC
CTNNA3	-2.26667852359329	0.00703041807027979	0.0197814429883764	OC vs. EC
TET1	1.13586350491929	6.68494972092533e-12	1.43790874437975e-10	OC vs. EC
STOX1	-2.78869885925197	0.00024558136075527	0.00109696754277869	OC vs. EC
SRGN	-3.23190222682172	8.70896037846662e-08	9.02449404579527e-07	OC vs. EC
FAM241B	-4.53794915770868	1.25536951301222e-05	7.95852182559928e-05	OC vs. EC
COL13A1	4.65467955062908	6.22195075699581e-10	9.80443824634173e-09	OC vs. EC
PPA1	1.21710934271322	3.62300644909205e-07	3.29037845411261e-06	OC vs. EC
ADAMTS14	-2.794577546454	3.76794331375101e-07	3.40119446783132e-06	OC vs. EC
LOC111095474	2.2103377755416	0.000769880265087746	0.00296643221653083	OC vs. EC
UNC5B	-1.18105935216314	0.00226771052120138	0.00755871237973975	OC vs. EC
PSAP	1.12023312115126	0.00480002346040098	0.0143403800186764	OC vs. EC
DDIT4	-2.22868176196949	3.56789969621831e-12	8.05149156880709e-11	OC vs. EC
P4HA1	-1.31760701752862	1.99720615074624e-05	0.000118858122141971	OC vs. EC
MRPS16	-1.0076949760214	0.00042488707984001	0.0017669871208473	OC vs. EC
MSS51	1.6272605803216	0.00354720340281274	0.0110941574881481	OC vs. EC
SYNPO2L	-4.12208439080137	1.28845263962136e-05	8.14924115849623e-05	OC vs. EC
PLAU	1.7332097674913	2.85309781467938e-05	0.000163081901442288	OC vs. EC
VCL	-2.03040350259152	6.62786357634473e-25	6.08827750636467e-23	OC vs. EC
VDAC2	-1.05001280449804	1.56654451723564e-13	4.39194958368973e-12	OC vs. EC
LOC111095499	1.81922922971097	0.0139390283457174	0.0353434938592636	OC vs. EC
ZNF503	1.31076909306258	0.000283937825798348	0.00124549805833343	OC vs. EC
LOC102154314	1.09139290531864	0.00202011832913204	0.0068608455475698	OC vs. EC
LOC111095504	5.41485355550192	0.00404738394271882	0.0123929309116661	OC vs. EC
LOC111095505	3.97012020053341	0.0129544288772719	0.0332505524897236	OC vs. EC
LOC102154968	-4.84307324131242	0.00375338898257876	0.0116295480857043	OC vs. EC
PPIF	-1.07159435244939	1.29405567281517e-11	2.61422682880747e-10	OC vs. EC
ZCCHC24	1.22349888856736	1.35740806186227e-09	2.04780566564106e-08	OC vs. EC
BMPR1A	1.03798447927016	5.54453175597657e-09	7.49639895249612e-08	OC vs. EC
ADIRF	2.98842393661247	2.56883618672366e-05	0.000148299245441318	OC vs. EC
ANXA8L1	-3.1138459743054	5.07144382253499e-10	8.07295277601492e-09	OC vs. EC
GDF10	10.6989241532958	6.87669932212816e-06	4.63272375385476e-05	OC vs. EC
LOC442967	-2.34385053622999	0.000288996822071898	0.00126343067566483	OC vs. EC
DOK3	-1.61250033749844	0.0196169276767349	0.0472306417822837	OC vs. EC
PDLIM7	-3.16609962944475	1.03947701496886e-77	2.31892472367911e-74	OC vs. EC
F12	-1.140646411389	8.23680364856747e-08	8.60949971727106e-07	OC vs. EC
UNC5A	2.39642613765731	8.9782723694981e-14	2.60603534055915e-12	OC vs. EC
CPEB4	1.41580710521616	0.000167466415754207	0.000787223223485156	OC vs. EC
LOC106558719	-4.25849295429158	0.00698982670302703	0.0197062888236992	OC vs. EC
LOC106558720	-5.04537465128012	0.0109744164271299	0.0289585141814903	OC vs. EC
STC2	-3.95598563631764	4.31857107402842e-07	3.85144522513008e-06	OC vs. EC
NKX2-5	-7.21317276427703	2.58934438601256e-05	0.000149427945055329	OC vs. EC
CREBRF	1.29603713230024	0.000389114312338261	0.0016431609252229	OC vs. EC
MIXL1	1.83981263647867	0.00269837390173786	0.00879703692057171	OC vs. EC
SH3PXD2B	1.69960937735104	3.8909574259576e-10	6.30111479421595e-09	OC vs. EC
UBTD2	1.12726580794299	1.07129521875781e-05	6.89869943757609e-05	OC vs. EC
KCNIP1	2.9109298510754	4.63374301331081e-05	0.000250990395060221	OC vs. EC
KCNMB1	-1.31197968827443	0.000200872347942391	0.000924498256843025	OC vs. EC
TENM2	-6.894733988887	6.61861732044473e-08	7.03104272626292e-07	OC vs. EC
CCNG1	-1.08681104951192	0.00501021546528247	0.0148603085861066	OC vs. EC
PTTG1	-3.43257291164823	0.0013081860086128	0.00469515805803206	OC vs. EC
CCNJL	2.29802424256614	0.0118515686789478	0.0308405426579651	OC vs. EC
EBF1	2.27873209075646	3.78782035145235e-06	2.7170694813174e-05	OC vs. EC
LOC111095571	-6.44027747263578	0.000481092671146678	0.00196874820561492	OC vs. EC
ADAM19	-1.76466226204608	9.96063381454529e-10	1.53095726031436e-08	OC vs. EC
SGCD	-1.83915806898272	2.11117748251066e-10	3.52978025341398e-09	OC vs. EC
SAP30L	1.01236963180333	6.86896924160178e-13	1.7498503046795e-11	OC vs. EC
LOC111095583	3.22255079825356	3.34685309301517e-06	2.45142860696645e-05	OC vs. EC
SPARC	-1.32580206868139	1.40594492655132e-08	1.73696487128365e-07	OC vs. EC
GM2A	2.39695079302434	1.01539956563754e-05	6.59587338477366e-05	OC vs. EC
SYNPO	-1.97144868997811	1.4283462355155e-07	1.42342404682898e-06	OC vs. EC
CD74	3.48614040902993	0.00171821879320476	0.00595668336367177	OC vs. EC
ARSI	-2.30009388562867	0.00109983132966701	0.00404307110265537	OC vs. EC
SLC6A7	4.33331721808703	3.78564458459145e-09	5.29718869471147e-08	OC vs. EC
PDGFRB	2.18497772535865	1.34451869306953e-10	2.33030010110697e-09	OC vs. EC
CSF1R	-3.07009786690791	0.000389068691118169	0.0016431609252229	OC vs. EC
ABLIM3	-6.3943889579455	4.23710284982286e-09	5.87103798605446e-08	OC vs. EC
SH3TC2	-10.1853436997383	1.30629630122753e-08	1.62644860376265e-07	OC vs. EC
HTR4	6.28330026900066	2.59843012459413e-05	0.000149786211981033	OC vs. EC
LOC111095605	1.50195877963661	0.00273097500827755	0.00888678473738311	OC vs. EC
ITGA1	-3.31544299983412	7.42766798041239e-20	4.26435526404852e-18	OC vs. EC
LOC111095610	-2.66594418739855	4.08372675122898e-06	2.91061054072075e-05	OC vs. EC
PELO	-1.06620765928657	3.1157646860312e-06	2.30050975588951e-05	OC vs. EC
ISL1	4.10988253389177	3.02625716311483e-11	5.76079937817289e-10	OC vs. EC
LOC111095612	3.24750084665395	0.000995536963762803	0.0037174331004591	OC vs. EC
EMB	3.59725387111441	7.75692118803152e-14	2.28120680362147e-12	OC vs. EC
TMEM267	-1.32042218436592	2.91106937685931e-05	0.000166091557870059	OC vs. EC
HMGCS1	-1.63023437606946	1.50346791018799e-06	1.18218302545295e-05	OC vs. EC
NIM1K	3.0298124187757	3.04838267282033e-07	2.8063791248682e-06	OC vs. EC
FBXO4	1.86013161999009	2.47329160779774e-12	5.75389491050501e-11	OC vs. EC
C6	-5.83862362267088	1.11500241645763e-08	1.41444985665332e-07	OC vs. EC
C7	3.61819645564779	0.000173707755147632	0.0008136233666423	OC vs. EC
PTGER4	4.78460286199044	4.61833578080024e-16	1.82473125775065e-14	OC vs. EC
DAB2	-1.21606966368078	0.0025510594826222	0.00838151585958936	OC vs. EC
OSMR	-2.42451834001215	1.27223610316715e-13	3.61880491567545e-12	OC vs. EC
LOC102156271	-3.03784425913652	0.0115618960245812	0.030207557021894	OC vs. EC
GDNF	-3.41154207717142	6.1230712914832e-05	0.000322597440242246	OC vs. EC
LOC489235	9.25892547961016	1.53942618401869e-10	2.6359297466706e-09	OC vs. EC
RAI14	-2.88534839014387	7.08828364075539e-16	2.73986726074347e-14	OC vs. EC
LOC111095648	-3.39000826528283	3.35053380225712e-11	6.32671533930438e-10	OC vs. EC
C1QTNF3	-4.70138204184543	5.97555756307466e-45	2.07365126455497e-42	OC vs. EC
AMACR	-1.00186051151633	2.82595432827045e-07	2.62210949437144e-06	OC vs. EC
NPR3	-3.95748400835442	0.0023363157107722	0.00776088196967002	OC vs. EC
SUB1	-1.30391105960405	3.66193813908349e-11	6.85669376258126e-10	OC vs. EC
PDZD2	-2.63320340502442	0.00131202809967476	0.0047057029867986	OC vs. EC
CDH12	7.45513328199256	8.0547890703412e-08	8.44185141761397e-07	OC vs. EC
BASP1	-1.22634296401576	6.11346305534569e-10	9.64321606790689e-09	OC vs. EC
LOC106558747	-1.85156213238102	0.0094602398132859	0.0255060609330581	OC vs. EC
MYO10	-2.16678038443309	2.10139871328108e-11	4.12772859202483e-10	OC vs. EC
NCAPD3	-1.64554102014903	0.00357940312358862	0.0111790557602714	OC vs. EC
IGSF9B	-1.48482659418979	0.0112765963096514	0.0295958534405909	OC vs. EC
LOC102151125	8.54954772590919	1.19758355484616e-11	2.44463592058532e-10	OC vs. EC
ADAMTS15	9.53972160138036	2.25811110010075e-14	7.18180507926136e-13	OC vs. EC
ADAMTS8	2.70408202165966	0.000536509424486681	0.00216433251686489	OC vs. EC
ZBTB44	1.24199717069622	2.61727674430801e-16	1.05338643399778e-14	OC vs. EC
ARHGAP32	1.2391434500939	7.2096463796753e-13	1.82769217313327e-11	OC vs. EC
KCNJ5	-5.43806811053027	0.000548441721051576	0.00220733657627356	OC vs. EC
FLI1	-1.66441632475452	0.00486893314954608	0.0145152824332066	OC vs. EC
FOXRED1	-1.2150546653693	9.16540307284247e-06	6.00112932433996e-05	OC vs. EC
DDX25	1.47140976400574	0.00552690522727516	0.0161263363283126	OC vs. EC
TMEM218	-1.19887863994781	4.84735316529247e-08	5.31201873889173e-07	OC vs. EC
SLC37A2	-2.03295536920666	5.62449508264998e-13	1.46143286540203e-11	OC vs. EC
ROBO4	-4.30352746129025	0.000150417551823789	0.000715916028430446	OC vs. EC
ROBO3	-4.58424299962552	1.21306198543013e-08	1.52398841226685e-07	OC vs. EC
SIAE	-2.21273067935834	0.000161964595747098	0.00076504510804195	OC vs. EC
LOC106558787	-2.86275959879007	0.000333926858109449	0.00143297659143643	OC vs. EC
SC5D	-1.0301587874295	0.00106799572553113	0.0039446124053676	OC vs. EC
LOC102157382	-1.461668003432	0.0162358079957366	0.0403327894626228	OC vs. EC
C1QTNF5	1.01019416469812	0.000755989121748616	0.00292143680406493	OC vs. EC
MCAM	-5.67531742200186	2.4603559156125e-05	0.000142828691368791	OC vs. EC
HYOU1	-1.04220957970361	2.79430448863876e-07	2.5958274178812e-06	OC vs. EC
PHLDB1	-1.0537919278204	2.78263932649795e-07	2.58807002516927e-06	OC vs. EC
KMT2A	1.09015200054392	1.34972990416679e-21	9.4943162988597e-20	OC vs. EC
CD3G	-6.56611115987519	0.00419688631184211	0.0127805336672633	OC vs. EC
SCN2B	-6.49781624420647	1.06449478561168e-06	8.67144004805009e-06	OC vs. EC
IL10RA	-3.45089838102306	0.00364860779057294	0.011352193516156	OC vs. EC
FXYD6	-5.61909452743179	0.000280534339023046	0.00123384802766912	OC vs. EC
TAGLN	-3.76497492165925	4.49922804159325e-42	1.25464187674143e-39	OC vs. EC
CADM1	1.9363979364541	3.31004109019079e-09	4.68202913626987e-08	OC vs. EC
REXO2	-1.25269251470786	6.33022226148737e-08	6.74302529572897e-07	OC vs. EC
ZBTB16	7.52729472347573	1.74271263193766e-23	1.43990478626129e-21	OC vs. EC
USP28	1.08664951061495	6.8768501407551e-12	1.46906828725078e-10	OC vs. EC
NCAM1	-3.03811692308614	0.0115607765170957	0.030207557021894	OC vs. EC
CRYAB	-2.02652876525339	0.0122948220238984	0.0318032036980615	OC vs. EC
SIK2	1.06627919836476	9.19131060798096e-12	1.91887040714212e-10	OC vs. EC
LAYN	3.78279546328757	1.87642008229946e-17	8.32448181965577e-16	OC vs. EC
POU2AF1	8.14927798313573	3.95749699322088e-11	7.37473425371567e-10	OC vs. EC
C5H11orf87	-7.18223004922179	2.63238022823918e-23	2.14100258563453e-21	OC vs. EC
SLC35F2	-3.03637568383416	0.000438348887445882	0.00181427411247148	OC vs. EC
PDGFD	1.74597806778245	0.0209336872040833	0.0498932325059471	OC vs. EC
MMP12	-4.81676684996508	0.0183259085088749	0.0445967566268647	OC vs. EC
MMP3	5.24286498663182	0.00458036747872635	0.01379765018283	OC vs. EC
MMP1	4.94303838618016	0.00292120071841696	0.00938619286089892	OC vs. EC
MMP27	11.4398198630811	5.73711572314334e-25	5.33278566265514e-23	OC vs. EC
SPNS3	-3.30660998532199	1.00377412660172e-05	6.53122365042187e-05	OC vs. EC
SPNS2	-3.03411287155373	5.27003153668897e-07	4.60530567861975e-06	OC vs. EC
LOC102155027	-1.90449709954733	0.000674023083145236	0.00264606229559645	OC vs. EC
SMTNL2	-3.23905837879004	2.23529652807379e-05	0.000131276384288831	OC vs. EC
AIPL1	-5.23816522126469	0.000420634443415247	0.00175210121855761	OC vs. EC
LOC102156228	3.15152868299903	0.00936902710391796	0.0253082039880268	OC vs. EC
WSCD1	7.51881112791585	2.50622829432719e-05	0.000145114056522853	OC vs. EC
PFN1	-1.60102540687845	1.56443562164841e-18	7.95772855624153e-17	OC vs. EC
SLC25A11	-1.10766612108137	1.45071293120739e-10	2.50133824035694e-09	OC vs. EC
CXCL16	-1.26434113032664	0.01040569933381	0.0276729224790151	OC vs. EC
ALOX15	2.90024780521057	9.84011134945609e-06	6.41599911620486e-05	OC vs. EC
LOC106558811	4.13777477904254	0.00540847755057072	0.0158340430126945	OC vs. EC
EIF5A	-1.04095626140579	0.000258580807199376	0.00114650706565175	OC vs. EC
LOC106558815	1.41763716583189	6.44889430816613e-15	2.20363093033528e-13	OC vs. EC
ACAP1	1.25677368744876	1.36105291909916e-06	1.08163879820115e-05	OC vs. EC
KCTD11	-1.38663261693399	1.26880604720182e-05	8.03236998754979e-05	OC vs. EC
FGF11	-1.81841822909948	0.000122988000741718	0.000599806564516761	OC vs. EC
LOC102153734	2.85725387647699	0.00252019551204353	0.00829232471893633	OC vs. EC
TNFSF12	1.52100989079189	3.62066096911394e-13	9.71481816042669e-12	OC vs. EC
TMEM88	-3.33748671381622	1.73705996432946e-12	4.12875622571823e-11	OC vs. EC
ALOX15B	-4.60050591515669	0.000134254268975214	0.000647672123669119	OC vs. EC
ALOXE3	5.09040549056403	4.31903332163677e-16	1.71182802920507e-14	OC vs. EC
LOC102157040	3.62053561356516	2.02537906183793e-08	2.43294764843547e-07	OC vs. EC
TRNAP-CGG	2.30069782118722	0.019952573401521	0.0479500440501926	OC vs. EC
GAS7	5.24768359003895	1.93994820127427e-20	1.19740043917388e-18	OC vs. EC
MYH1	-8.94158001472023	0.000133213563154853	0.000643645730886814	OC vs. EC
MYOCD	-4.56525430356999	5.49741499249234e-09	7.45852584906694e-08	OC vs. EC
ELAC2	-1.1111931512129	4.19110274853928e-05	0.000229240842456005	OC vs. EC
CDRT1	2.00302336740795	0.00788293801121267	0.0218378499171717	OC vs. EC
LOC608913	1.56659440377189	2.96536775526638e-06	2.19522444090462e-05	OC vs. EC
ADORA2B	-1.70463353043057	5.52910097990533e-06	3.81877226458211e-05	OC vs. EC
SPECC1	-2.14297527400833	1.61021221443292e-05	9.87630555403949e-05	OC vs. EC
EPN2	1.12108235943161	1.94123383631663e-07	1.88013415024651e-06	OC vs. EC
SHMT1	2.2310478699609	7.79468123649495e-05	0.000399874317309806	OC vs. EC
MPRIP	-1.60671675449518	1.84660404689414e-11	3.65482494249668e-10	OC vs. EC
LOC111095912	2.32060352729382	0.0164032987354417	0.0406787220982463	OC vs. EC
LOC102154658	1.46753446071223	0.00237747122836313	0.00787915761929511	OC vs. EC
SGIP1	1.67546397481812	1.70062578366007e-05	0.000103616746927958	OC vs. EC
PDE4B	2.91560151873636	4.91452235807343e-08	5.37807856648036e-07	OC vs. EC
LEPR	1.74793211687341	0.0137485822646765	0.0349670782809753	OC vs. EC
DNAJC6	1.53485517319826	0.0105875253416355	0.0280656587565745	OC vs. EC
LOC106558823	1.55097577367763	0.000501743502526888	0.00204201890421159	OC vs. EC
CACHD1	2.77984122965795	5.94054876798989e-17	2.53463414100902e-15	OC vs. EC
ROR1	1.67030077019835	1.63275170365393e-06	1.27485253021299e-05	OC vs. EC
EFCAB7	1.37977493735028	3.531477357371e-06	2.56380987506767e-05	OC vs. EC
KANK4	-5.50741606957541	8.55453197041075e-15	2.87285099462224e-13	OC vs. EC
HOOK1	1.86799234214714	0.000146635055928916	0.000700475079041282	OC vs. EC
PLPP3	4.22951590189919	8.52033307752956e-19	4.44995054644487e-17	OC vs. EC
DHCR24	-2.3873609138823	6.824101030054e-07	5.83486702386005e-06	OC vs. EC
ACOT11	-3.22659715966035	0.000710057786038643	0.00277068025656658	OC vs. EC
GLIS1	-2.16729570856227	0.000562216571568079	0.0022549112607369	OC vs. EC
LOC111095959	4.86171351851156	9.39081988520774e-07	7.7701380248414e-06	OC vs. EC
SAMD11	-5.98585778957208	4.94368363298675e-48	2.20573038893489e-45	OC vs. EC
LOC111095960	-5.54538243423226	0.000333317705899405	0.00143075571614214	OC vs. EC
PLEKHN1	1.52535038652919	0.00500439294684357	0.014848679509388	OC vs. EC
ISG15	-3.33908017392627	0.000590100382117849	0.00235798555966027	OC vs. EC
VWA1	1.5627669574752	0.000817025686960623	0.00312329819524531	OC vs. EC
CALML6	-7.18808839516153	3.14988312664974e-06	2.32240674720313e-05	OC vs. EC
PRKCZ	-4.42004695771897	6.86384924213287e-06	4.6280600071307e-05	OC vs. EC
TNFRSF14	-1.55946825990496	3.01930875884801e-05	0.000171515189444054	OC vs. EC
PRDM16	-4.38337324762364	1.19516018502529e-06	9.61546700121323e-06	OC vs. EC
SMIM1	-2.37261820916282	8.04114170869834e-18	3.69324908597157e-16	OC vs. EC
KCNAB2	-1.2507722965353	0.00246566406851866	0.00813449497374244	OC vs. EC
CHD5	1.23185053562118	0.00283277068100226	0.00916629650943458	OC vs. EC
ACOT7	-4.61795503544711	1.26431203818265e-15	4.74603288179333e-14	OC vs. EC
CAMTA1	-1.56818692215809	9.87806404893433e-13	2.42922595571903e-11	OC vs. EC
LOC111095982	1.36968395783688	1.67228702129386e-05	0.000102129190944564	OC vs. EC
SLC45A1	1.06401260415387	0.0104948879358649	0.0278626606607389	OC vs. EC
ENO1	-1.31217406225833	4.32211821325675e-10	6.95099876603681e-09	OC vs. EC
LOC111095990	1.85885425370509	0.00258995219803197	0.00849481614799493	OC vs. EC
H6PD	1.39028747842079	1.79654397287003e-06	1.39645747537772e-05	OC vs. EC
SPSB1	-2.92046203480221	9.00036800013977e-09	1.16401463918037e-07	OC vs. EC
SLC25A33	-1.18074343986952	0.0017532707664644	0.00606671311524665	OC vs. EC
PIK3CD	1.08406284111558	0.0066302330903871	0.0188421692337552	OC vs. EC
DBNDD1	2.01780717283294	0.0104583773115989	0.0277893517267191	OC vs. EC
VPS9D1	1.17714861785526	5.04687016755353e-16	1.9752362039227e-14	OC vs. EC
CBFA2T3	3.55192862506826	8.00695949248789e-05	0.000409687678357441	OC vs. EC
CDT1	-3.39386311045363	0.000829677306663571	0.00316682258194624	OC vs. EC
MVD	-1.30720753389226	3.9164027672383e-09	5.47035291710137e-08	OC vs. EC
ZFPM1	-1.58246814695877	9.02926176978974e-05	0.000455282375838026	OC vs. EC
BANP	1.04548259862616	2.63876236126924e-06	1.97635074501585e-05	OC vs. EC
SLC7A5	-2.35764655428805	4.85533028097714e-19	2.58934852059711e-17	OC vs. EC
LOC102152720	2.29194423562057	0.00221168448990784	0.00740992598034776	OC vs. EC
ZCCHC14	2.14887826235421	1.24082000679551e-54	8.07360217754946e-52	OC vs. EC
LOC111096003	3.38308798929726	9.97578114527464e-05	0.000498501754766748	OC vs. EC
LOC111096007	-7.30639322283032	1.85196235125804e-05	0.000111446027272622	OC vs. EC
FOXC2	-5.88210469546406	4.09812487197411e-11	7.60955029735407e-10	OC vs. EC
FOXL1	-3.93601009484046	6.30866400626502e-08	6.72464826770202e-07	OC vs. EC
FOXF1	-2.24266074805944	3.11389600454192e-05	0.000176119521937438	OC vs. EC
GINS2	-1.29426734991942	0.00297137857960932	0.0095103602990734	OC vs. EC
CRISPLD2	3.90165188055612	7.54460611537863e-20	4.31562524167593e-18	OC vs. EC
COTL1	-3.92548017531751	1.03161309570301e-25	1.05984671726962e-23	OC vs. EC
ATP2C2	-6.87312872866407	5.84273519763007e-06	4.01231982612978e-05	OC vs. EC
WFDC1	-6.39440493438198	2.58129878555284e-18	1.28308636716789e-16	OC vs. EC
DNAAF1	-3.3417875673923	0.000465469586777234	0.00191384230308407	OC vs. EC
NECAB2	-5.64433619283197	2.16539189947217e-07	2.07579864347191e-06	OC vs. EC
OSGIN1	-1.40857348130498	2.00339413944364e-05	0.000119180963358293	OC vs. EC
LOC102154971	-1.24737229802268	3.40148608525059e-07	3.10811039831908e-06	OC vs. EC
GCSH	-1.50483132697953	2.8633346607308e-08	3.32692217723007e-07	OC vs. EC
C5H16orf46	-1.1428343626381	0.00504007304444691	0.0149274162524203	OC vs. EC
ADAT1	-1.18960070155588	3.49597455370004e-09	4.9227356745338e-08	OC vs. EC
LOC489707	-1.58211266402018	0.00103542655158103	0.0038434088494151	OC vs. EC
BCAR1	-1.30301132719063	1.17917689367977e-08	1.48740116088072e-07	OC vs. EC
AARS	-1.35471394783445	1.90229883899204e-20	1.17882137578174e-18	OC vs. EC
HYDIN	1.93786560919709	0.000841326975227865	0.00320364838945583	OC vs. EC
CALB2	4.03167171763948	0.00682004046722092	0.0192824122675696	OC vs. EC
MARVELD3	-9.58492115687623	2.36769778730104e-06	1.7931119615176e-05	OC vs. EC
DHODH	-1.14466468082825	0.00356861439416458	0.0111521877885279	OC vs. EC
ZFHX3	1.24539315422846	4.49788330871096e-25	4.24212012034792e-23	OC vs. EC
NQO1	-1.14356039554067	0.00137045485798125	0.00489166241422518	OC vs. EC
NFAT5	1.33194453941617	1.12982714929592e-08	1.43093112436376e-07	OC vs. EC
HAS3	1.04988075303533	0.0140700233306871	0.0356163858537867	OC vs. EC
PSMB10	-1.15153487727461	7.61735816569836e-05	0.000391807197350282	OC vs. EC
CENPT	-6.85074554967667	4.34667577366179e-06	3.07835323725635e-05	OC vs. EC
HSD11B2	7.22863214517197	3.64381454090563e-16	1.45528920385633e-14	OC vs. EC
PLEKHG4	2.89283675369846	7.0108708845158e-06	4.70889289172468e-05	OC vs. EC
B3GNT9	1.84839588913124	3.64284288412282e-09	5.11570453943003e-08	OC vs. EC
CES2	2.11966569749055	2.21839657283732e-06	1.68823006244774e-05	OC vs. EC
CMTM3	3.08099076266118	5.42653439182652e-05	0.000289118939142828	OC vs. EC
LOC102152798	-2.06899815366496	0.0208760446322375	0.049778639941521	OC vs. EC
CDH11	-1.15343294113446	0.0179889128131471	0.0439754011412186	OC vs. EC
PSPH	-1.16988884909086	1.15524463581908e-28	1.51599161621435e-26	OC vs. EC
TPST1	1.89847108945116	3.35911739337704e-08	3.84292873369786e-07	OC vs. EC
GALNT17	-6.86897542055892	9.04081651304259e-07	7.50964843976984e-06	OC vs. EC
LOC102154710	1.40319757671078	0.00687216341339272	0.0193990787895048	OC vs. EC
LOC111096182	-2.55261531193942	0.0156967946066909	0.0391755065651406	OC vs. EC
CLIP2	1.12344070301965	0.000291497548156395	0.00127222630296542	OC vs. EC
METTL27	-2.43457564433376	0.00015041710100582	0.000715916028430446	OC vs. EC
CLDN4	-6.68377298956713	3.62984809463665e-05	0.00020114871485396	OC vs. EC
FZD9	-2.0375223118606	0.00101923855489396	0.00379504751388272	OC vs. EC
HSPB1	-1.45611697484727	7.95633874899238e-06	5.27206179017481e-05	OC vs. EC
UPK3B	1.52151558986903	0.0168438665316771	0.0416324501042529	OC vs. EC
RASA4B	-1.41872573141081	2.69982833025954e-09	3.87861262238574e-08	OC vs. EC
LOC102155052	-2.69517409192257	0.00269589974043118	0.00879264209410471	OC vs. EC
CUX1	-1.61898218901981	3.24445300222557e-18	1.58825636623055e-16	OC vs. EC
COL26A1	-9.88024669909126	4.31561478735361e-10	6.94769489889834e-09	OC vs. EC
CLDN15	1.94280881047447	2.3997650386146e-05	0.000139935514723695	OC vs. EC
VGF	-1.98359587631964	0.0202859367355386	0.0486015937499495	OC vs. EC
SERPINE1	-9.16470829627042	2.47469563775394e-62	2.76034621994039e-59	OC vs. EC
ACHE	-4.22891076722471	1.54152994254652e-09	2.29480758654018e-08	OC vs. EC
EPHB4	1.38923168280578	3.11899498643068e-08	3.5998688623874e-07	OC vs. EC
GIGYF1	1.48089702560774	2.57435120084543e-26	2.87150488231445e-24	OC vs. EC
SAP25	2.48851647475337	0.0119191496022074	0.0309791546442979	OC vs. EC
GPC2	-1.73531978297664	0.0188563264848412	0.0456740180529362	OC vs. EC
LAMTOR4	-1.14067140709884	2.59331557541112e-09	3.73246230650876e-08	OC vs. EC
LOC102156373	-5.95001205082477	3.65246230408132e-05	0.000202330086344569	OC vs. EC
NPTX2	-5.15158081452513	0.000227262113650402	0.00102629414886196	OC vs. EC
BAIAP2L1	6.29065885632055	9.61030899797014e-09	1.23823915274176e-07	OC vs. EC
BHLHA15	-5.00606959464651	0.00653073544136329	0.0186068171232128	OC vs. EC
LOC111096226	1.22772075171406	0.00402886044342618	0.0123556687183543	OC vs. EC
LOC479758	1.26104972321026	3.7218177508883e-19	2.00413468958178e-17	OC vs. EC
SLC29A4	2.33841243754764	0.00223870760469261	0.00747861270974084	OC vs. EC
SDK1	6.11270743312786	1.17075286943073e-28	1.52353973408585e-26	OC vs. EC
LOC111096239	-4.53038092040404	0.00431879897622642	0.0131159791545608	OC vs. EC
ELFN1	-3.51873577286348	2.14645698530785e-06	1.63987633476357e-05	OC vs. EC
GPR146	3.19192715055031	3.4266610398625e-08	3.91733080516052e-07	OC vs. EC
ADAP1	-1.00182167800908	0.00134451976542112	0.00480678128590115	OC vs. EC
LOC102154711	-3.19062679279211	3.63015434368612e-26	3.96423008608409e-24	OC vs. EC
PDGFA	-4.27344671650774	9.26655096884155e-45	3.07886084956233e-42	OC vs. EC
FAM20C	-1.25787641004122	1.32223321022659e-10	2.29677350510549e-09	OC vs. EC
SLC5A2	-2.3293374732852	0.000922144088596007	0.0034783096829747	OC vs. EC
TGFB1I1	-1.52486270621387	3.08746020437995e-15	1.09576769435448e-13	OC vs. EC
PRSS53	-2.36285401757357	0.000912644972170248	0.00344414303659028	OC vs. EC
CTF1	-2.48047069221097	8.07883301604628e-06	5.33893594492504e-05	OC vs. EC
PRRT2	1.51387164717497	0.000339065112489644	0.00145342871167672	OC vs. EC
ASPHD1	-5.05404451580803	0.000889978309349713	0.00337082252699615	OC vs. EC
YPEL3	1.22675904983448	0.00272348815044277	0.00886950506219916	OC vs. EC
SULT1A1	2.84183286207298	2.16418151102371e-20	1.32532778337829e-18	OC vs. EC
NUPR1	1.60977180584853	6.21823402946152e-08	6.63731665099598e-07	OC vs. EC
LOC479795	-1.19191333378406	4.35691778506757e-13	1.14541461501036e-11	OC vs. EC
ATP2A1	1.91879569070094	1.1298383083403e-07	1.1414644964384e-06	OC vs. EC
SBK1	1.49981757194315	0.01396635808278	0.0353941330445784	OC vs. EC
GSG1L	4.45471649082416	0.00166782109796874	0.00580577223938473	OC vs. EC
PLK1	-3.4671863134814	0.00114120498573383	0.00416574498766236	OC vs. EC
OTOA	2.79598229422313	0.00360423619374952	0.0112455049753432	OC vs. EC
CDR2	-1.37208922965941	0.000194836419860197	0.00090037929036805	OC vs. EC
EEF2K	1.01645174490628	0.00357288316450661	0.0111610609115694	OC vs. EC
VWA3A	2.08984261083275	0.000844382588242347	0.00321449987761884	OC vs. EC
CRYM	3.68751696161297	0.0114419552478731	0.0299543291116155	OC vs. EC
ANKS4B	1.58968242403362	0.0204264546609988	0.0488632836988599	OC vs. EC
ACSM3	3.83051695452477	2.14481242057948e-07	2.0598641303671e-06	OC vs. EC
GP2	-7.69140779150566	0.000342152179304992	0.00146465143421786	OC vs. EC
COQ7	-1.11151529714153	3.54888804227873e-06	2.57405646392126e-05	OC vs. EC
ITPRIPL2	1.22981543037287	3.97378549475978e-23	3.18228893775224e-21	OC vs. EC
ARL6IP1	-1.28800046677918	2.21017269606288e-05	0.000129996447539427	OC vs. EC
LOC489992	-1.33335523937438	5.46193147070233e-11	9.94096991217805e-10	OC vs. EC
ABCC1	2.358006693042	1.17162287874981e-21	8.31639221570771e-20	OC vs. EC
C6H16orf45	6.61074440372597	6.69189910395699e-08	7.10405821940125e-07	OC vs. EC
MKL2	1.55872013887415	4.08210377297247e-06	2.91061054072075e-05	OC vs. EC
SNN	1.12352853777756	0.003751952099074	0.0116274030520221	OC vs. EC
LITAF	-1.1219016393364	0.00582313776752582	0.0168708941331509	OC vs. EC
SOCS1	6.52333261156146	6.61794694979866e-16	2.56441338878551e-14	OC vs. EC
LOC102152339	5.2279066098724	0.000137213938735369	0.000660435298702244	OC vs. EC
EMP2	1.85909865339881	1.58418802395568e-06	1.24127848379789e-05	OC vs. EC
CARHSP1	1.064815933291	0.00167647488305515	0.00582717571235182	OC vs. EC
PPL	4.51720605924125	5.66104876575197e-12	1.23637353151299e-10	OC vs. EC
VASN	1.17562433276866	0.00136528258060942	0.00487542940288057	OC vs. EC
GLIS2	-1.26912692315396	5.90039043332567e-05	0.00031212905490113	OC vs. EC
CREBBP	1.07834969478614	1.21542283371378e-13	3.46351149110847e-12	OC vs. EC
LOC610677	1.20602917290738	0.00586411664082613	0.0169690293721642	OC vs. EC
TNFRSF12A	-2.80120108200565	1.19535012505372e-20	7.58804372066619e-19	OC vs. EC
LOC111096323	-5.23401442060583	0.00151347969981388	0.00533496278987442	OC vs. EC
AMDHD2	1.19423337266435	2.76812090562369e-08	3.22830291726808e-07	OC vs. EC
LOC102153171	1.4198254875828	4.21769237582813e-06	2.99379473367873e-05	OC vs. EC
ECI1	1.0877202605236	2.85192063002226e-10	4.69784731628984e-09	OC vs. EC
LOC102156785	1.28743130439628	5.95070905014381e-05	0.000314471311428243	OC vs. EC
RPL3L	3.03278676359787	0.000116274159839324	0.000570807066976073	OC vs. EC
IGFALS	2.12829555684062	0.00110290637506126	0.00405151398564024	OC vs. EC
MRPS34	-1.06982619595667	1.04634809564895e-05	6.7603524458643e-05	OC vs. EC
TMEM204	3.74045738739871	0.00731030457534359	0.0204510419649884	OC vs. EC
UNKL	1.5010234711188	2.80688133540356e-12	6.43645505633804e-11	OC vs. EC
GNG13	-1.96591412045449	0.00761363042220746	0.0211631279233164	OC vs. EC
CCDC78	1.20055145111569	0.000398867545822169	0.00167935173781585	OC vs. EC
RGS11	1.0595719049423	0.00403565507950398	0.0123733512584842	OC vs. EC
WDR77	-1.0781860230681	1.3440879258515e-05	8.43959672299838e-05	OC vs. EC
EPS8L3	-6.5427477320256	0.00741120893498228	0.0206851543750998	OC vs. EC
LOC479912	1.36045046544812	2.61456264474433e-09	3.75957737203751e-08	OC vs. EC
AMIGO1	1.08633590957466	0.0040288848049347	0.0123556687183543	OC vs. EC
SARS	-1.28029069186986	8.84509038777974e-12	1.85154063666982e-10	OC vs. EC
CLCC1	-1.50917453967299	3.33132892063659e-14	1.03013925593388e-12	OC vs. EC
GPSM2	-1.47362753800881	1.86901993933453e-08	2.2555344182881e-07	OC vs. EC
FAM102B	1.13767643847308	1.64373754472698e-07	1.61234959161159e-06	OC vs. EC
VAV3	3.23206365631797	9.50927451496382e-12	1.97732131592111e-10	OC vs. EC
COL11A1	-11.2294197272657	2.52255158413285e-20	1.52093303234821e-18	OC vs. EC
LOC102153396	-1.35720472880111	0.00480352107243291	0.0143476204635546	OC vs. EC
VCAM1	3.15444690414334	1.89190219216618e-13	5.21977820368677e-12	OC vs. EC
LOC111096379	8.25833030562437	1.04773606899561e-06	8.55276866358363e-06	OC vs. EC
LOC490151	3.46182114194596	5.28391409582878e-21	3.54135633135031e-19	OC vs. EC
LOC111096519	-7.32157671091032	6.68929137967325e-07	5.73640714909267e-06	OC vs. EC
F3	-3.67504287934791	3.13615499384497e-06	2.3144705285389e-05	OC vs. EC
ARHGAP29	-1.2609243964613	1.48140028941272e-05	9.16913637322635e-05	OC vs. EC
ABCA4	-2.27634861984558	0.0169692018714503	0.0418723896040389	OC vs. EC
BCAR3	-2.21086561779816	1.45581769660156e-09	2.17550709570622e-08	OC vs. EC
CCDC18	1.67903617939413	1.09604628287571e-32	1.99021613411478e-30	OC vs. EC
TGFBR3	4.57303215048715	2.00675742336057e-16	8.18212112877248e-15	OC vs. EC
LOC106558966	1.31922451940828	0.0115618400902644	0.030207557021894	OC vs. EC
LRRC8C	-1.27751424024824	2.59961589931812e-08	3.05000765467707e-07	OC vs. EC
LOC102152083	1.67466266619924	0.00937117970862341	0.0253096406658359	OC vs. EC
CLCA2	5.18099599184337	1.76142942712738e-13	4.91187177393234e-12	OC vs. EC
CYR61	-1.9975154877859	3.52560580843613e-05	0.000195788976900919	OC vs. EC
DDAH1	-3.49977874940273	2.4273293393684e-14	7.6421723716889e-13	OC vs. EC
LOC111096421	-2.75687478014636	0.000117626131085318	0.000576176180372749	OC vs. EC
SSX2IP	-2.88193510547917	1.5468726628289e-14	5.01161068521496e-13	OC vs. EC
LOC111096427	1.63807822426578	0.000256341391791138	0.00113787014616555	OC vs. EC
SAMD13	-1.62876108779051	0.011021869221666	0.0290444667171003	OC vs. EC
IFI44	-1.77558514837083	0.00702689518440233	0.0197814429883764	OC vs. EC
PTGFR	2.25496192926179	4.31839485408601e-07	3.85144522513008e-06	OC vs. EC
DNAJB4	-1.49198490408341	5.01193374261853e-05	0.000269512249740809	OC vs. EC
NEXN	-1.3240996265473	0.0132476303538986	0.0338861581664998	OC vs. EC
AK5	-9.27406518118621	1.04453151805813e-85	3.26228083719914e-82	OC vs. EC
PIGK	-1.31362534061239	1.25515459546337e-14	4.11775087452855e-13	OC vs. EC
ST6GALNAC5	-5.13634913660103	1.64770112478906e-14	5.31621916626157e-13	OC vs. EC
LHX8	-4.34750006121028	0.00434483381599469	0.0131847891314755	OC vs. EC
NEGR1	-4.53797602086131	3.58784331782532e-20	2.11425514155321e-18	OC vs. EC
ADORA1	1.90296283626712	0.00478149267624729	0.0142904271170436	OC vs. EC
PPFIA4	1.0185297246861	0.000561855924474039	0.00225435306181567	OC vs. EC
ADIPOR1	-1.23650834949073	2.07008527593457e-11	4.08162268547908e-10	OC vs. EC
LOC100855995	-2.98515358867822	0.00265532721604446	0.00867662477626077	OC vs. EC
PPP1R12B	-1.80918993818442	0.00418023305752875	0.0127447324143633	OC vs. EC
UBE2T	-1.64100669213449	0.0195319527410625	0.0470478133586969	OC vs. EC
LGR6	-7.0225344467042	1.39858200097583e-10	2.41595758044674e-09	OC vs. EC
LMOD1	-1.51559897879236	7.01332572610019e-05	0.000364702279516419	OC vs. EC
CSRP1	-3.03816930129274	3.59762722608712e-32	6.45753411064097e-30	OC vs. EC
LOC102156469	-1.12260444222715	3.86034522754515e-08	4.36460440942204e-07	OC vs. EC
TNNT2	-7.04142225643214	0.00555742271974476	0.0161941991400511	OC vs. EC
KIF21B	-3.068581933554	0.00201821322988914	0.00685586639067844	OC vs. EC
LOC102152940	-5.48429212909946	7.02931862674618e-06	4.71925364038127e-05	OC vs. EC
ASPM	-4.70118984502837	7.96300145951223e-11	1.41467839353519e-09	OC vs. EC
CD55	1.71124768502882	0.00159232406762391	0.00556903306607279	OC vs. EC
CR1L	5.65501821060314	0.00612073279422836	0.017595979991655	OC vs. EC
LOC102151524	6.9426392919417	3.68913707041188e-13	9.88157195395401e-12	OC vs. EC
SERTAD4	1.67809823875995	0.00914225770700295	0.0247770732996456	OC vs. EC
LOC106558987	-1.95154341484322	0.000784623833200362	0.00301419084360562	OC vs. EC
LOC490277	-2.29154587948835	5.16069910819514e-05	0.000277034985471211	OC vs. EC
SLC30A1	1.73049035498571	0.00024647105752194	0.00109999772342458	OC vs. EC
NEK2	-6.80029504474337	3.98139332024581e-06	2.84676914326734e-05	OC vs. EC
LOC106559016	3.928555765117	0.00183893551085118	0.00632529007432866	OC vs. EC
LOC106559017	1.99803427330488	0.00105466108304904	0.0039036708871519	OC vs. EC
DTL	-2.37357364302508	0.013972340169226	0.0354035476363188	OC vs. EC
ATF3	-2.82267078874497	3.71319271685202e-29	5.17725155949654e-27	OC vs. EC
VASH2	-1.66029718748362	1.01639929301475e-08	1.30205835600643e-07	OC vs. EC
PTPN14	-1.37980117392758	7.26736503566561e-06	4.8644308785664e-05	OC vs. EC
KCNK2	2.40437258460059	0.0158142810743361	0.039426065259018	OC vs. EC
LOC102153143	-2.63614106581313	0.0172877456780078	0.0425477441304602	OC vs. EC
QSOX1	-1.12768565807006	0.000847687458076615	0.00322315250677488	OC vs. EC
KIAA1614	1.01998649391668	5.6769244422233e-12	1.23641355773723e-10	OC vs. EC
GLUL	3.12597353054787	9.15443006668928e-32	1.5371567733486e-29	OC vs. EC
NPL	2.14432144672023	9.80824706018131e-06	6.40202160532844e-05	OC vs. EC
LAMC2	2.29301574545949	8.19906671768126e-07	6.88739246171655e-06	OC vs. EC
RGL1	1.59768310456054	8.44665589991932e-09	1.09736255019251e-07	OC vs. EC
IVNS1ABP	1.58667705673322	3.15828463030651e-08	3.63983563002704e-07	OC vs. EC
LOC106558991	7.61460700286443	5.19436094991047e-09	7.10290197844149e-08	OC vs. EC
HMCN1	5.95993262907409	1.06424262619365e-19	6.02145393139131e-18	OC vs. EC
PLA2G4A	1.22155585913493	0.00472595193201988	0.0141488622259246	OC vs. EC
SOAT1	1.4365322997655	2.31635404158581e-18	1.15566085346339e-16	OC vs. EC
LOC111096648	7.05388945776711	0.000121787853194851	0.000594324723590871	OC vs. EC
RALGPS2	1.88620301550425	2.48802048456616e-08	2.93229644430077e-07	OC vs. EC
SEC16B	1.28366643203939	0.00027518219080919	0.0012130638401782	OC vs. EC
PAPPA2	6.15750755599774	3.22986012031856e-41	8.8486834454201e-39	OC vs. EC
LOC611067	1.75677276853362	0.00699478342629244	0.0197167036073976	OC vs. EC
RFWD2	1.10482819519519	3.65795712887723e-15	1.28365524774262e-13	OC vs. EC
ZBTB37	1.04271227016753	3.30569077064917e-07	3.02588904305143e-06	OC vs. EC
LOC611209	-1.00539346710995	0.00107196890692779	0.00395554500250104	OC vs. EC
CENPL	-1.6536066167393	0.0105341829885456	0.0279527275359607	OC vs. EC
TNFSF18	2.38749872657702	0.000292847631655066	0.00127740464131997	OC vs. EC
LOC111096661	1.58519797401974	2.65309862168094e-05	0.000152655814576896	OC vs. EC
DNM3	4.29663028080432	9.33090504101476e-25	8.52113527020389e-23	OC vs. EC
MYOC	7.48993833141092	8.53855813586657e-08	8.87737176096487e-07	OC vs. EC
F5	-2.23360559989023	0.000283908137842545	0.00124549805833343	OC vs. EC
ATP1B1	-1.69209820357045	0.00713792531938629	0.0200334007526126	OC vs. EC
LOC111096671	4.84614082185807	0.000935795326856421	0.00352129634317828	OC vs. EC
RCSD1	-3.98022973721422	0.0089415652051999	0.0243006408361298	OC vs. EC
CD247	3.12763438340808	0.00239309043098273	0.00792359741303001	OC vs. EC
POU2F1	1.22815108800979	8.61807550366524e-11	1.52758078394139e-09	OC vs. EC
LOC106559032	-4.28460963392088	0.00133306948446685	0.00477130714403722	OC vs. EC
GREM2	-2.41581573657608	1.5846787312937e-07	1.56424418886741e-06	OC vs. EC
LOC111096681	7.88091922539045	4.27424164436654e-08	4.76761125131627e-07	OC vs. EC
LOC111096680	8.5148177150359	7.91272296914017e-11	1.4089519029201e-09	OC vs. EC
WDR64	1.16815216659759	0.0196133306261651	0.0472292630775936	OC vs. EC
EXO1	-2.9702400016624	0.00228839296200648	0.00762114405943553	OC vs. EC
PLD5	3.8698493508805	0.0109070172056364	0.0287952630064611	OC vs. EC
LOC111096704	-4.87330099998991	0.00880665777148736	0.0240134045328351	OC vs. EC
KIF26B	-3.61510273823165	7.53374730011633e-10	1.17295112501113e-08	OC vs. EC
LOC111096709	-3.56564106008023	0.00116826995872211	0.0042555875146733	OC vs. EC
TFB2M	-1.01056991583864	2.6518412199569e-13	7.22707722353349e-12	OC vs. EC
COQ8A	1.4076333610551	8.50942637516018e-08	8.8529781661893e-07	OC vs. EC
PSEN2	1.11646414153339	0.0130024486828004	0.0333464014831024	OC vs. EC
EPHX1	-1.4431202817909	0.00343129555953183	0.0107748062452542	OC vs. EC
LBR	-1.02078893548052	0.0140808780536349	0.0356380861727005	OC vs. EC
LOC100682670	-5.4513159835633	9.26216997222483e-13	2.29584200454386e-11	OC vs. EC
LRRC71	1.31597764689186	2.53232758929e-08	2.9777731652374e-07	OC vs. EC
PEAR1	-2.73976195728713	8.83625973259061e-07	7.35930837248719e-06	OC vs. EC
CRABP2	3.90422506126056	1.15451354086207e-08	1.4574683471384e-07	OC vs. EC
NES	-2.41628755059501	6.47736599272705e-09	8.66014960123507e-08	OC vs. EC
GPATCH4	-1.09710127998791	0.00156581558055976	0.00548492061597606	OC vs. EC
LOC111096731	1.12944731063404	0.0204832199086876	0.0489690695183812	OC vs. EC
FDPS	-1.90435083503558	3.43940580010914e-11	6.4710555390969e-10	OC vs. EC
PKLR	-1.95549623553986	0.00898719523713925	0.0244076592735942	OC vs. EC
THBS3	-1.85051014162292	0.000643397577177554	0.00254168898689721	OC vs. EC
MUC1	-3.46348772409366	1.21370744586081e-05	7.71613862280538e-05	OC vs. EC
EFNA4	1.24286189708379	4.96495160579849e-05	0.000267142299347892	OC vs. EC
DCST1	1.61767399742342	0.00389105066375071	0.0120084282935042	OC vs. EC
KCNN3	2.62059972203117	1.93792966581265e-05	0.000115771651344033	OC vs. EC
CHRNB2	-1.48261071282541	0.00408691674613757	0.0125060053779191	OC vs. EC
IL6R	1.67549260384582	0.00821509406141365	0.0226056227071428	OC vs. EC
HAX1	-1.11995483103578	1.91203015612621e-10	3.21056590516848e-09	OC vs. EC
LOC111096739	-1.51236168372681	0.00265901739759435	0.00868504824949453	OC vs. EC
NPR1	4.4631169616652	2.4690305302885e-07	2.3307122952029e-06	OC vs. EC
S100A14	3.3511711186946	0.00185778089999621	0.00637746901172584	OC vs. EC
S100A4	1.54013490399034	0.00420178223566301	0.0127879616823453	OC vs. EC
LOC111096746	3.66605067774905	0.00489597908274534	0.0145824164326056	OC vs. EC
ST8SIA5	2.00860669059284	0.00522220893292274	0.0153693959096347	OC vs. EC
PSTPIP2	1.51739953873855	2.17470666971421e-11	4.2556665857465e-10	OC vs. EC
SETBP1	1.7354435934225	6.79151272888851e-08	7.20001783939736e-07	OC vs. EC
SYT4	-7.0883406503859	3.40109646388903e-05	0.000189616288397326	OC vs. EC
RIT2	2.46574702627408	0.00117882105910446	0.00428801995317383	OC vs. EC
FHOD3	-3.69711498420113	3.45725427829109e-14	1.06486159388153e-12	OC vs. EC
MOCOS	1.23752781586242	6.11344249275972e-10	9.64321606790689e-09	OC vs. EC
GALNT1	-2.90417705196106	2.34844933351083e-07	2.22938509374499e-06	OC vs. EC
LOC111096774	-3.86445207601472	1.16364456962093e-05	7.42602108671858e-05	OC vs. EC
DTNA	-6.53088501956205	7.81014219895779e-14	2.29254098832565e-12	OC vs. EC
GAREM1	3.82886639638229	4.34733364641883e-39	1.06074940972619e-36	OC vs. EC
RNF125	6.11407325713008	1.15837363072775e-43	3.76857554530094e-41	OC vs. EC
DSG2	-1.38546313845828	0.0106585272834063	0.0282251249885829	OC vs. EC
CDH2	-2.89539131296023	1.89619258837047e-06	1.46734110307202e-05	OC vs. EC
CHST9	1.83444934057865	0.00044018824453075	0.00182043951975429	OC vs. EC
KCTD1	1.09109200994169	0.00144641407919777	0.005118332712611	OC vs. EC
ZNF521	1.98565878195206	1.00328090443256e-12	2.45567940495593e-11	OC vs. EC
OSBPL1A	1.09409980437218	2.17841490927331e-07	2.08444407004976e-06	OC vs. EC
CABYR	-1.59375466739928	8.4557224106877e-06	5.57150047110967e-05	OC vs. EC
CABLES1	1.61799369636348	0.00221928222596062	0.00742741346776706	OC vs. EC
GATA6	-1.78470407110132	1.09383454582246e-05	7.02934990434711e-05	OC vs. EC
LOC111096799	-2.23652914909818	0.00149231876234309	0.00526764235821649	OC vs. EC
GREB1L	5.188321001575	0.000721373752411018	0.00280781967040141	OC vs. EC
USP14	-1.14385296097573	2.46237704047822e-06	1.85760772290376e-05	OC vs. EC
COLEC12	8.56532483797043	1.00697360592159e-52	5.61603565359697e-50	OC vs. EC
MYOM1	-1.4996464998915	0.0129861882914811	0.0333211167203037	OC vs. EC
LOC607207	-1.14995205590107	2.3460264373367e-19	1.28545785422631e-17	OC vs. EC
MYL12B	-1.16459319779228	1.74934570923959e-11	3.49332258254289e-10	OC vs. EC
EPB41L3	1.74457984031194	0.000129099609745009	0.000625704377957189	OC vs. EC
LOC111096816	3.32475843595641	0.0208738307166929	0.049778639941521	OC vs. EC
ARHGAP28	2.24419172778357	2.21333975181861e-07	2.11527010798038e-06	OC vs. EC
LOC102156498	-2.29932948058328	0.000939427578130657	0.00353050563714283	OC vs. EC
TWSG1	1.66112180694025	1.15980221503759e-10	2.03043401233486e-09	OC vs. EC
LOC102152025	-2.03192254034818	0.0113191164250584	0.0296775221782591	OC vs. EC
RAB31	-1.44031604981974	3.45851221896455e-06	2.52138780631888e-05	OC vs. EC
TXNDC2	-3.72031773593313	5.38204736637676e-05	0.000287140593349298	OC vs. EC
LOC111096826	-1.16208266820659	0.000598253933580665	0.0023869017441992	OC vs. EC
LOC111096935	-1.95645834868335	0.00829516411215434	0.0227978322378392	OC vs. EC
VAPA	-1.41295586709337	5.06369397146825e-30	7.3901537437802e-28	OC vs. EC
PIEZO2	-1.44759785141585	0.000251129304588961	0.00111762507787767	OC vs. EC
IMPA2	1.56494047908598	7.78031927873817e-11	1.38854246693458e-09	OC vs. EC
TUBB6	-1.93697334584157	1.78463515859557e-09	2.63162064557398e-08	OC vs. EC
SPIRE1	2.12434517000383	2.56749308570181e-12	5.94187071232159e-11	OC vs. EC
LIPG	-5.19281602350844	7.63261030709138e-06	5.07843385409199e-05	OC vs. EC
LOC403581	-1.37481084871934	1.26493867426212e-11	2.56536134250354e-10	OC vs. EC
TC2N	5.65102892408357	1.19892524222526e-06	9.64079123717281e-06	OC vs. EC
FBLN5	1.74202065453283	0.00113371527574305	0.0041442176371731	OC vs. EC
RIN3	1.20635101699985	2.45048175627415e-11	4.76546987621134e-10	OC vs. EC
MMP14	1.78274543281845	2.70410670555774e-11	5.20802308889987e-10	OC vs. EC
PSMB5	-1.03220665152698	1.59915387556392e-15	5.88971389641657e-14	OC vs. EC
SLC7A8	4.36496351093589	0.014145912179861	0.0357910830526101	OC vs. EC
SLC22A17	1.54535137925782	1.45742983928771e-08	1.79630815866747e-07	OC vs. EC
EFS	1.85867099894617	9.76726057003095e-07	8.04884121697115e-06	OC vs. EC
MYH7	3.62932181004255	3.3512650519493e-16	1.34188089874975e-14	OC vs. EC
ZFHX2	1.60028012128308	1.65134559335867e-05	0.000101047855744079	OC vs. EC
DHRS2	-5.70808258014705	7.61530424363396e-13	1.92740017939365e-11	OC vs. EC
CARMIL3	1.95157856144978	0.000642206189735155	0.00253890933136815	OC vs. EC
NRL	-2.14900607522398	0.000529285695092809	0.00213961310239951	OC vs. EC
PCK2	-1.34940885530733	0.00526207539198298	0.0154750601358204	OC vs. EC
IPO4	-1.1717701773362	2.70806528444332e-11	5.20802308889987e-10	OC vs. EC
NOVA1	1.16173168988561	1.75631779481369e-05	0.000106346098037265	OC vs. EC
STRN3	-1.1877447514131	7.1686593151983e-05	0.000372283950336337	OC vs. EC
NPAS3	-1.27943695567832	0.0187992304880775	0.0455569185757012	OC vs. EC
EGLN3	-1.77485800016603	0.00891816469595016	0.0242412636887655	OC vs. EC
CFL2	-1.43865017797987	9.84353764130379e-08	1.00599923957199e-06	OC vs. EC
SSTR1	-4.63014021312914	0.000345835297004476	0.00147758248919888	OC vs. EC
FANCM	-2.62253872008722	0.0102257798254696	0.0272547837095978	OC vs. EC
MDGA2	-8.9377249529385	0.00285230197850687	0.00920470090852724	OC vs. EC
LOC111097214	4.35403838346585	0.0028913159521438	0.00930861058769917	OC vs. EC
SOS2	1.18894621979084	4.54742513299221e-08	5.02566106700682e-07	OC vs. EC
NIN	1.20138771565368	3.01925517431596e-07	2.78163355764708e-06	OC vs. EC
ABHD12B	3.53405612863025	2.61932495563714e-07	2.45961386092782e-06	OC vs. EC
PYGL	1.60045323950861	7.35938835842369e-06	4.91339070564961e-05	OC vs. EC
TRIM9	2.87702124438719	0.000109794600500835	0.000542579899183871	OC vs. EC
NID2	-2.20321036260741	8.89560147024863e-08	9.19958361320547e-07	OC vs. EC
PTGDR	-2.36705194801942	0.00288615617265337	0.00929857949085103	OC vs. EC
TXNDC16	1.61628494121378	6.4133514774937e-05	0.000335738842348447	OC vs. EC
ERO1A	-2.3594742083668	3.77097000989138e-18	1.82314141407009e-16	OC vs. EC
BMP4	1.6022035224102	0.00434986355978056	0.0131974877306262	OC vs. EC
CDKN3	-3.05948995994706	0.0050028105859633	0.0148468054181686	OC vs. EC
LOC100687432	1.45234699546659	0.00034642137690726	0.00147968167991898	OC vs. EC
LGALS3	1.75619792734843	2.01935289316945e-09	2.94987977359534e-08	OC vs. EC
PELI2	1.00746598715567	0.0163431839354419	0.0405618500215926	OC vs. EC
C8H14orf37	-1.63721767040227	0.00010294834024944	0.000511987669215049	OC vs. EC
RTN1	-3.35135335247506	9.55902956158166e-05	0.000479055858901345	OC vs. EC
DHRS7	1.37723591436078	1.03918701721374e-05	6.72242935410513e-05	OC vs. EC
LOC609748	-1.65888536346661	4.04882949062849e-13	1.06982269586556e-11	OC vs. EC
RHOJ	-1.04140018887866	0.00189384579338042	0.0064870137989534	OC vs. EC
SYNE2	2.95213895095886	4.91520038865095e-07	4.33158968787659e-06	OC vs. EC
PLEKHG3	-1.12070740279214	7.39363150404994e-06	4.93203543644784e-05	OC vs. EC
ARG2	-4.44034328805348	7.79830384860332e-12	1.65684779455496e-10	OC vs. EC
RDH11	-1.0449909841308	2.65981867301036e-23	2.15211027967512e-21	OC vs. EC
LOC102155918	-5.81335268510724	5.27890957020071e-18	2.52869484197099e-16	OC vs. EC
LOC111097088	-4.40427722790311	1.89918237420081e-12	4.50723889901516e-11	OC vs. EC
ACTN1	-3.63033702215961	1.66343087711034e-63	2.59761365769551e-60	OC vs. EC
SUSD6	-1.04538158086787	6.0396371701967e-07	5.21077204694981e-06	OC vs. EC
TTC9	-1.29024403408573	0.00274805012228824	0.00893659948139384	OC vs. EC
SIPA1L1	-2.22680291166692	1.95005850146304e-21	1.35946935530566e-19	OC vs. EC
PAPLN	5.383065235407	5.63812799742426e-21	3.76260712853749e-19	OC vs. EC
FAM161B	-1.28468876988097	0.000237743325001858	0.00106837403258389	OC vs. EC
LTBP2	-2.92890072885633	2.04792598712548e-15	7.42004923780776e-14	OC vs. EC
PGF	1.69238901728525	0.000211936025626473	0.000966869113696464	OC vs. EC
TGFB3	-1.73307148464186	0.00182553754839778	0.00629029001672105	OC vs. EC
ANGEL1	-1.30868331506144	0.000249735496642048	0.00111297645992073	OC vs. EC
LOC102156872	-4.00038210782732	4.34550526784169e-05	0.000236691350759037	OC vs. EC
ZDHHC22	1.6487580758415	0.0205244510476547	0.0490451151584048	OC vs. EC
TMEM63C	2.75273675894659	2.04653127949673e-21	1.42038366491649e-19	OC vs. EC
LOC490812	6.38184342108031	9.8442385244891e-06	6.41601121863196e-05	OC vs. EC
LOC106557488	6.12074218484325	0.000250678200121956	0.00111622206247632	OC vs. EC
DIO2	10.8276632463807	3.69150353544624e-14	1.13254458171962e-12	OC vs. EC
CEP128	1.85875647416691	0.0022249951378932	0.00744174857000218	OC vs. EC
LOC102153608	2.54816820978399	0.0124463130082713	0.0321205790674542	OC vs. EC
LOC111097231	4.98789182517624	0.00157499552791392	0.00551336699482265	OC vs. EC
LOC102154268	3.19671108308691	0.000601673524338788	0.00239870660098915	OC vs. EC
GPR65	-7.39531091422373	7.50649694298211e-06	5.00091536952255e-05	OC vs. EC
FOXN3	2.24224573698777	1.22821869061881e-23	1.02020548259061e-21	OC vs. EC
PRIMA1	5.12886410173383	5.09144764941271e-09	6.97439004326569e-08	OC vs. EC
IFI27L2	-1.13648399739835	0.000114955976140799	0.00056540236957944	OC vs. EC
LOC111097151	-2.077265534353	4.05947853725774e-07	3.64117270751389e-06	OC vs. EC
SYNE3	2.23067843772597	1.44016102647488e-07	1.43428281820355e-06	OC vs. EC
C8H14orf132	4.57879757743045	2.18730193723652e-08	2.60833524714227e-07	OC vs. EC
BDKRB1	1.48693377310708	0.002707937404711	0.00882116349012014	OC vs. EC
LOC111097154	1.09718437471345	0.0180619878169831	0.0441402193661984	OC vs. EC
BCL11B	6.02287821172386	0.00491503965404325	0.0146308157143613	OC vs. EC
EVL	1.28406800699299	0.000128566475008933	0.000623313900571095	OC vs. EC
BEGAIN	2.12105375183119	9.76907344213343e-05	0.000489111416711624	OC vs. EC
LOC102152143	-3.62576015578175	0.000118215604606052	0.000578472358759376	OC vs. EC
TNFAIP2	1.53855534858338	0.000332845194024839	0.00142912030516687	OC vs. EC
CKB	-5.67599602392056	2.74265502629984e-57	2.03949051860468e-54	OC vs. EC
TRMT61A	-1.51157812763538	1.22348253260727e-23	1.02020548259061e-21	OC vs. EC
APOPT1	-2.13936858141908	9.77800988726264e-13	2.41221804738536e-11	OC vs. EC
LOC102155783	-1.41412608159416	0.000746295099380451	0.00289112981193876	OC vs. EC
PPP1R13B	-2.12039878109717	4.50942584514443e-25	4.24212012034792e-23	OC vs. EC
AHNAK2	1.64909501093242	4.88406632214645e-07	4.30658270393219e-06	OC vs. EC
CRIP2	-1.70622234841745	6.42600433679916e-10	1.00751489682184e-08	OC vs. EC
FASN	-1.76132792177984	1.41137165073933e-24	1.27398726577719e-22	OC vs. EC
LOC102154270	2.0713721484857	7.08559667130014e-05	0.000368337808318984	OC vs. EC
LOC607806	3.19080375483096	0.00855649481071391	0.0234171438773411	OC vs. EC
NOTUM	2.78531430134168	0.00071327171985283	0.00277836148097326	OC vs. EC
PYCR1	-1.02722944251387	0.00117277819805086	0.00426902199085367	OC vs. EC
NPB	-2.33391112273117	0.00481155490592991	0.0143638389239154	OC vs. EC
LOC483364	7.48132029799737	1.30997471021047e-05	8.26527881803906e-05	OC vs. EC
ACTG1	-1.43914627876869	8.58967997618942e-22	6.26805806112963e-20	OC vs. EC
RNF213	1.50541708514421	4.55981791740781e-05	0.000247415276574845	OC vs. EC
TBC1D16	1.73978527993034	0.000148523078266136	0.000708843640037892	OC vs. EC
CBX4	-1.27568672744907	6.82652539228503e-07	5.83486702386005e-06	OC vs. EC
ENGASE	1.1484281228686	2.68594275904638e-05	0.000154318182948007	OC vs. EC
C1QTNF1	1.9595208933918	9.53041522533059e-07	7.87444254808267e-06	OC vs. EC
CEP295NL	2.26683918118058	8.31424703727209e-08	8.68463422970174e-07	OC vs. EC
TIMP2	1.99658646802057	0.000117712989500069	0.000576240139195323	OC vs. EC
BIRC5	-2.57002764456558	0.00340659406201225	0.0107123183391831	OC vs. EC
TK1	-3.36944672417762	0.00453860807280751	0.0136824138349348	OC vs. EC
TMC6	-4.7169586826496	2.97869551794193e-09	4.25185641756684e-08	OC vs. EC
ST6GALNAC2	-2.31212787959095	0.00147966572262491	0.0052253776295261	OC vs. EC
PRCD	5.21569854848101	1.58908103330788e-10	2.7094855272448e-09	OC vs. EC
CYGB	7.64318854059521	3.82422674041687e-20	2.24009855932632e-18	OC vs. EC
SPHK1	-1.29975185745182	0.00869266100220085	0.0237398730693194	OC vs. EC
LOC106559235	-1.09214870214019	0.000390816272147073	0.00164945592049965	OC vs. EC
TRIM65	1.03374726924136	2.6361353281989e-07	2.4694594652162e-06	OC vs. EC
JPT1	-1.06821218079772	1.31262283900794e-06	1.04634600581664e-05	OC vs. EC
NT5C	-1.07467821076104	0.000382353774055157	0.00161767448811849	OC vs. EC
SLC9A3R1	-3.08157958419394	1.31879787373672e-08	1.63917128449188e-07	OC vs. EC
SOX9	-2.43359943556067	0.00449970068969819	0.0135808515597849	OC vs. EC
LOC102156711	-5.80624077029188	2.83250343441082e-12	6.48568528324918e-11	OC vs. EC
LOC610380	3.56244563132867	0.00294759227739254	0.00945166345046444	OC vs. EC
ARL17A	-1.33185399204703	6.64928740407922e-11	1.19763866323069e-09	OC vs. EC
LOC491436	1.23214682038735	0.00563658514969772	0.0163830653930769	OC vs. EC
LOC102154635	1.05005271029603	0.000611857421623164	0.00243583485398578	OC vs. EC
LOC106559248	-1.55299925883442	0.0166730207094928	0.0412558851845095	OC vs. EC
SCN4A	4.77248235579833	0.00216000021630072	0.00726678293859464	OC vs. EC
TEX2	1.14249722352019	9.88882459747732e-12	2.04806213414066e-10	OC vs. EC
PECAM1	6.8467764425645	3.20675679994512e-05	0.000180326662542106	OC vs. EC
KPNA2	-1.5102665391783	0.00186119478354161	0.00638616487081659	OC vs. EC
PITPNC1	2.05275946768913	1.170057515077e-10	2.04609385839221e-09	OC vs. EC
CACNG4	-3.10553055031007	0.0135546648669799	0.034547028980375	OC vs. EC
LOC111097326	3.65719516574865	6.51872158383979e-06	4.42785368652641e-05	OC vs. EC
AXIN2	2.07677956786483	1.25769771981398e-11	2.55399318499545e-10	OC vs. EC
RGS9	1.21738269598956	0.00493623036130437	0.0146771084010147	OC vs. EC
AMZ2	-1.0543642010276	0.000212984231692636	0.000970233886263772	OC vs. EC
ARSG	3.40094820902451	7.23773079371746e-06	4.84667255894905e-05	OC vs. EC
FAM20A	-5.85992210555203	6.80884317207113e-41	1.83322232715626e-38	OC vs. EC
ABCA9	3.23946637025066	4.47554326106233e-08	4.9497226320644e-07	OC vs. EC
ABCA6	9.02217415603602	1.84808387728445e-28	2.36554736292409e-26	OC vs. EC
LOC102157045	4.60520734296786	0.00153762136528396	0.00540069618539683	OC vs. EC
KCNJ16	6.0121719797888	3.23648328136457e-05	0.000181867300906042	OC vs. EC
KCNJ2	2.70367932080619	7.94581968953412e-11	1.41323371607933e-09	OC vs. EC
LOC102157334	1.39903213472247	0.00184677913433444	0.00634667758841696	OC vs. EC
ARHGAP27	2.18524956107192	6.05353770815719e-05	0.000319149374917565	OC vs. EC
MAP3K14	2.79217273821153	1.8467356567489e-46	7.3945189784079e-44	OC vs. EC
SPATA32	2.99074206520976	0.000470086807011339	0.00192927084843339	OC vs. EC
FMNL1	3.11229377029968	3.82243287186425e-05	0.000210922656279265	OC vs. EC
KIF18B	-8.1194800814792	1.55461779416878e-05	9.57669091666257e-05	OC vs. EC
GJC1	-2.25970272331578	0.0125400538301378	0.0323197690396819	OC vs. EC
FZD2	-1.40565746829546	5.26797332547895e-09	7.19096778415029e-08	OC vs. EC
FAM171A2	1.17383382885186	7.74149230240392e-09	1.01418744793909e-07	OC vs. EC
GRN	1.05455538492526	0.000148919395874072	0.000710084056784584	OC vs. EC
MEOX1	-4.48365695929465	8.38553388289676e-21	5.43354759814588e-19	OC vs. EC
ETV4	-2.19683580340206	0.00813523823783543	0.0224253981150994	OC vs. EC
ARL4D	2.30585906813586	0.000195925387389037	0.000904128501615602	OC vs. EC
BRCA1	-2.34203296684175	0.00994052193277573	0.0266171451478439	OC vs. EC
RND2	2.213544356656	6.26753393863965e-05	0.000328954122890184	OC vs. EC
PTGES3L	-2.54033892734619	0.000442361301223039	0.0018270071620997	OC vs. EC
TUBG1	-1.03340833304693	9.09178664377767e-05	0.000457696132267028	OC vs. EC
LOC111089969	1.84638732304738	0.00155830511451286	0.00546228791655057	OC vs. EC
ACLY	-2.30850146236194	4.4623010125224e-18	2.15071890776388e-16	OC vs. EC
FKBP10	-1.46346422618165	1.58302069344598e-07	1.56359589809313e-06	OC vs. EC
P3H4	-1.32118211100195	1.58932424625784e-10	2.7094855272448e-09	OC vs. EC
JUP	1.54828284110762	7.30867109961052e-05	0.000378171662993763	OC vs. EC
HAP1	6.73198849984681	4.68874165798886e-53	2.711829249302e-50	OC vs. EC
KRT13	7.79742635940116	0.000305196900284504	0.00132473363654985	OC vs. EC
IGFBP4	1.21422993400205	0.00607435031549492	0.0174851713413398	OC vs. EC
CDC6	-4.66623704387692	1.13556950943017e-05	7.26315013983786e-05	OC vs. EC
RAPGEFL1	2.23175408840442	3.97757535496116e-05	0.000218710622334766	OC vs. EC
NR1D1	1.48488052156367	2.78955237900527e-06	2.07535254647671e-05	OC vs. EC
CSF3	7.27708743811209	0.000652358378371142	0.00257448279925291	OC vs. EC
STAC2	-3.02092994631867	3.69875572807143e-24	3.22680276254545e-22	OC vs. EC
CACNB1	1.55566703139697	1.55155264031189e-07	1.53737601720244e-06	OC vs. EC
ARL5C	1.7376874765003	0.000711518159381017	0.00277468639212759	OC vs. EC
PLXDC1	11.3169316846323	1.6701442315619e-73	3.26012154000884e-70	OC vs. EC
LOC102151805	6.18571549028369	3.15987042868067e-05	0.000178392296364883	OC vs. EC
MLLT6	1.35009550339066	1.80403619911545e-20	1.12613276129802e-18	OC vs. EC
EPOP	-1.30136810047544	1.00853699211246e-13	2.91114855246363e-12	OC vs. EC
LOC102155920	2.37670510845093	6.04946920617708e-05	0.000319042590758734	OC vs. EC
HOXB5	-1.27149658123679	0.00353831134650241	0.0110793748057846	OC vs. EC
HOXB6	-1.34295797678703	5.91877002632919e-07	5.12063782444081e-06	OC vs. EC
HOXB8	-5.3106128494217	3.14385547382955e-13	8.4791791155997e-12	OC vs. EC
HOXB9	-7.89379738501286	1.24749659156495e-10	2.17420834529891e-09	OC vs. EC
IGF2BP1	-8.72322410567846	5.82006044729392e-09	7.84176565530128e-08	OC vs. EC
ZNF652	1.02082586350946	3.19820946311567e-09	4.52794551006477e-08	OC vs. EC
NXPH3	-1.43474913754599	2.69696019625698e-08	3.15237503179259e-07	OC vs. EC
DLX4	-2.88528497959258	0.00364321299157734	0.0113376672133264	OC vs. EC
DLX3	1.95784757653644	0.000654622497540729	0.00258146083878688	OC vs. EC
PDK2	1.3555843096374	1.97367141379565e-06	1.51976591705291e-05	OC vs. EC
SAMD14	3.61368502529888	8.5427286992284e-06	5.61697900493266e-05	OC vs. EC
SGCA	-2.80203573295442	3.39615692171074e-05	0.000189408523176553	OC vs. EC
LOC106559295	-3.08366594802989	8.61391952814448e-08	8.94381431858405e-07	OC vs. EC
COL1A1	-1.3707861770045	0.000437830287331959	0.00181308877405884	OC vs. EC
LRRC59	-1.32299618926589	0.000480816907953336	0.00196813547433795	OC vs. EC
MYCBPAP	-1.1187785337876	0.0153366058484852	0.0384054581350135	OC vs. EC
CACNA1G	2.72030107965673	5.91753991456388e-05	0.000312824317216755	OC vs. EC
LOC102156695	-4.70376545891728	5.85411501077523e-08	6.30468000057007e-07	OC vs. EC
WFIKKN2	-4.25705813620197	3.78082478549633e-12	8.50740055479981e-11	OC vs. EC
TOB1	-1.43263688865962	3.16605615174035e-09	4.48649118562408e-08	OC vs. EC
NME1	-2.32007966107161	1.02728233365587e-23	8.76614258053013e-22	OC vs. EC
CA10	9.61615401377065	2.88909337321676e-09	4.13150935129605e-08	OC vs. EC
TMEM100	-2.53313769340128	4.62407732680481e-08	5.10315134525681e-07	OC vs. EC
LOC102153179	2.67028002254927	3.95677207322438e-07	3.55517564415834e-06	OC vs. EC
NOG	-2.54444176532764	0.000277758054720266	0.00122251121265831	OC vs. EC
LOC111097399	2.01474714962971	2.13008275739847e-05	0.000125902242011864	OC vs. EC
MSI2	1.46093419227848	1.79105475736101e-10	3.03681987958193e-09	OC vs. EC
LOC111097402	5.58945858008289	3.36297511604709e-05	0.000187826249685949	OC vs. EC
TSPOAP1	3.43050725703296	1.97679511990911e-07	1.91024954161514e-06	OC vs. EC
SEPT4	1.36039176718124	0.00965013413633107	0.0259508342815474	OC vs. EC
SKA2	-1.71422772765625	5.66882331303342e-12	1.23637353151299e-10	OC vs. EC
GDPD1	1.80133693707615	0.0182371588008624	0.044422316617418	OC vs. EC
VMP1	-1.39512980760516	5.60017727606014e-06	3.86444402752785e-05	OC vs. EC
MIR21	-2.48860193798636	0.00273853313249922	0.00890750539410702	OC vs. EC
TBX4	7.70176201468129	1.76217024207056e-08	2.13656769983798e-07	OC vs. EC
TBX2	1.04493092023542	0.00822344047411561	0.0226206176578808	OC vs. EC
C9H17orf64	1.78004617871942	0.00950245999650162	0.0256022110602777	OC vs. EC
MRM1	-1.79000618171759	4.64326292805923e-14	1.40521693574754e-12	OC vs. EC
DUSP14	-1.12854612637836	0.002954878684683	0.00946530985436096	OC vs. EC
LOC480601	5.91457856099785	0.000458602639080842	0.00188807897577891	OC vs. EC
LOC480603	2.20988704679612	0.0117542276565676	0.030614098217974	OC vs. EC
CCL5	-2.85613027739806	0.00226109544468466	0.00754149219653901	OC vs. EC
MMP28	-2.49654716359136	0.000160994605513005	0.00076080353143128	OC vs. EC
UNC45B	-5.12296944902773	4.14399015107565e-05	0.000226981936861443	OC vs. EC
TMEM132E	-8.40920957581967	4.24746453637116e-12	9.44849091167694e-11	OC vs. EC
ASIC2	-6.3023587822874	2.27152033507436e-29	3.19568122094786e-27	OC vs. EC
LOC111097427	-8.14979015645364	1.35687776015796e-09	2.04780566564106e-08	OC vs. EC
LOC106559309	-6.61467173184506	5.97513768746372e-06	4.08885846307771e-05	OC vs. EC
CDK5R1	1.01201617012162	0.00978750679517279	0.026270489191031	OC vs. EC
ADAP2	-4.03330421571301	0.000382022799597679	0.00161671220556026	OC vs. EC
UTP6	-1.56887351580974	3.77992945336037e-08	4.28044803072338e-07	OC vs. EC
COPRS	-1.23470393151784	0.000223860732937149	0.00101286705793309	OC vs. EC
LOC102157275	-4.72262205080043	8.84600858248784e-17	3.74361165377046e-15	OC vs. EC
LOC111097435	-1.29527985946502	2.52417266752449e-05	0.000145882606869217	OC vs. EC
RAB11FIP4	1.73646081450034	1.25765905121472e-05	7.96738488591035e-05	OC vs. EC
KSR1	1.93660277031988	8.86700570290311e-10	1.37096199065876e-08	OC vs. EC
LGALS9	-2.21484408835262	0.00300296744146483	0.00959376832363233	OC vs. EC
NOS2	1.70081930656416	0.00374387286029855	0.0116069986610455	OC vs. EC
LOC111097443	2.09398727871076	0.0029771771078697	0.00952306385016249	OC vs. EC
TMEM97	1.6001853769195	0.000553084239796908	0.00222372901356038	OC vs. EC
SARM1	2.60939191142478	2.70336478770694e-07	2.52486510315979e-06	OC vs. EC
SGK494	1.01365858047702	0.00137256274567076	0.00489806669021814	OC vs. EC
PROCA1	1.0890065524802	0.00217316826216485	0.00730910953736082	OC vs. EC
SEZ6	-3.40674258653141	0.00116087866168532	0.00423063738176847	OC vs. EC
PIPOX	-5.29903638599753	0.00267619255711408	0.00873019071900846	OC vs. EC
ABHD15	1.47331013370588	9.61514140783894e-17	4.02547046179123e-15	OC vs. EC
ANKRD13B	1.20521081397471	0.00909509584740861	0.0246620970225964	OC vs. EC
CORO6	1.48289341721387	2.06757569618066e-05	0.000122652551283314	OC vs. EC
SSH2	2.45422603740276	7.43777696536121e-23	5.77852363637217e-21	OC vs. EC
SLC6A4	6.50441798427284	2.17751189287353e-07	2.08444407004976e-06	OC vs. EC
LOC102152706	-1.95967203632152	0.0115876799815745	0.0302698579110518	OC vs. EC
NXN	-1.70167539201634	1.42221404839196e-05	8.85185116767191e-05	OC vs. EC
RFLNB	-4.21032804893422	0.00464378117449715	0.013950997849355	OC vs. EC
RPH3AL	-4.02505142554253	0.00117377177512507	0.00427064772608413	OC vs. EC
DOC2B	-2.18194121548901	0.000748417949006272	0.00289719749421962	OC vs. EC
MYO1C	-1.81013172348498	1.97860478345874e-54	1.18838047301891e-51	OC vs. EC
SLC43A2	2.42277817199391	0.0010982027476581	0.00403808851212382	OC vs. EC
SCARF1	1.55921329453336	0.00907858935893528	0.0246258904688437	OC vs. EC
SERPINF2	2.70428128116618	3.7084257446468e-06	2.67255024393438e-05	OC vs. EC
RTN4RL1	1.94849900780408	0.00756398623178034	0.0210551174680003	OC vs. EC
MNT	1.21612164022413	3.58204734971401e-18	1.74259350196679e-16	OC vs. EC
RAP1GAP2	-2.30160147274774	0.00923967091232519	0.0250020275458101	OC vs. EC
GNG10	-1.26655018725254	3.14503911187174e-09	4.46075665494905e-08	OC vs. EC
CTNS	1.47599630635882	3.67683577276704e-08	4.17581581291128e-07	OC vs. EC
CAMKK1	-1.8032378051096	6.59125784065518e-15	2.24246366970961e-13	OC vs. EC
NSMF	1.17666664546419	1.19344304151914e-12	2.88942736997874e-11	OC vs. EC
EXD3	1.61543285793464	3.74638982608403e-07	3.38670303711693e-06	OC vs. EC
NRARP	3.91185859852536	0.00320988234175253	0.0101674488131455	OC vs. EC
SAPCD2	-4.0512154077851	0.00238997179673314	0.00791554603982707	OC vs. EC
ENTPD2	4.24718577579604	0.00493448033754074	0.0146746990956077	OC vs. EC
NPDC1	1.97776485101421	0.00264327900956361	0.00864630184611338	OC vs. EC
CLIC3	5.9362974384059	8.94620228827242e-14	2.60156228926745e-12	OC vs. EC
PTGDS	3.85232801249044	8.06018814400063e-09	1.05240717438724e-07	OC vs. EC
AGPAT2	-1.35416458870665	0.000330301245774682	0.00141975894688066	OC vs. EC
EGFL7	-3.05378210925191	0.0012443757961724	0.0044919492448054	OC vs. EC
TMEM250	1.38705753377984	2.26123568070196e-07	2.154451274548e-06	OC vs. EC
ABO	-6.54377976865234	1.31625968438656e-05	8.28949721340492e-05	OC vs. EC
ADAMTS13	1.51676836516985	0.000272621082012959	0.00120261322506056	OC vs. EC
SLC2A6	-1.3065550760421	0.00264722751979478	0.00865377955811499	OC vs. EC
VAV2	-1.40482678958327	2.21411167170206e-12	5.19933351357885e-11	OC vs. EC
LOC102156402	-1.14859114733254	0.000155040348750372	0.00073500609777954	OC vs. EC
COL5A1	-2.71615718194387	2.7653676660248e-16	1.11012805842271e-14	OC vs. EC
RALGDS	1.91921736971623	9.3705627243662e-08	9.64605850386965e-07	OC vs. EC
LOC491284	-1.33636705993165	0.0135351842430751	0.0345153060598992	OC vs. EC
LOC102152214	-2.3037832360894	0.000248293422433063	0.00110749788195222	OC vs. EC
AIF1L	-5.36017447433277	2.54311343278313e-20	1.52743305255159e-18	OC vs. EC
ABL1	1.23111645381736	5.96184172150679e-15	2.04615649061648e-13	OC vs. EC
ASS1	-1.3577932919125	0.020716072418647	0.0494576038663187	OC vs. EC
LOC102151894	-2.14330134377829	8.52840272573777e-06	5.60992152338336e-05	OC vs. EC
DOLPP1	-1.21565387681032	4.20333898461952e-06	2.98496323709952e-05	OC vs. EC
KYAT1	1.1746534602674	0.00165151095143459	0.00575684571668907	OC vs. EC
LOC102157251	2.83291479678122	0.000116478849154731	0.00057145262595045	OC vs. EC
DNM1	4.49556057481126	1.30558352251079e-09	1.97749682711237e-08	OC vs. EC
LOC102157393	6.90243539091538	1.56209325279129e-07	1.54585857006266e-06	OC vs. EC
LCN2	-2.77923603828556	4.84363896517816e-06	3.38426246443947e-05	OC vs. EC
FAM102A	2.43292974755065	1.42080834604553e-13	3.99771948321566e-12	OC vs. EC
ST6GALNAC4	-1.43305877212402	2.84292427187285e-12	6.50001543624692e-11	OC vs. EC
ST6GALNAC6	1.01005136344336	8.41329063669769e-06	5.54588208453656e-05	OC vs. EC
ENG	-1.30197222706201	0.000127236179213889	0.000617631387816007	OC vs. EC
PTRH1	-1.49489730663517	2.12298168339724e-09	3.08108568475198e-08	OC vs. EC
ANGPTL2	1.48041370868514	7.19029559967609e-09	9.49946328972436e-08	OC vs. EC
SCAI	1.58627463547366	1.37749387450867e-15	5.13387693182037e-14	OC vs. EC
OLFML2A	3.17067551575204	0.000160817456701089	0.00076080353143128	OC vs. EC
LOC106559340	-1.7246934261139	0.00718267070853284	0.0201485851508229	OC vs. EC
LOC102152471	-3.12544383109364	8.5820187140946e-09	1.11217264928881e-07	OC vs. EC
PTGS1	3.11278697628836	0.016911651463758	0.0417735446469542	OC vs. EC
LHX6	-4.83103790101165	3.60685078064611e-08	4.11128334237735e-07	OC vs. EC
ITGA7	-3.0116962248043	0.00257143716512748	0.00844491330612632	OC vs. EC
PMEL	2.84712485638968	2.77996662630318e-08	3.23969842062317e-07	OC vs. EC
ESYT1	-1.32210657738165	1.41163618295237e-06	1.11728893223437e-05	OC vs. EC
MYL6	-2.20415073643308	1.07742805938062e-22	8.32926563133056e-21	OC vs. EC
NXPH4	-2.15852695152263	5.44471763967464e-05	0.000289988781245427	OC vs. EC
SHMT2	-1.97827284729781	7.48355085733921e-09	9.8535522924291e-08	OC vs. EC
NDUFA4L2	-3.20475341914637	5.53303784850504e-09	7.48734133815032e-08	OC vs. EC
GLI1	-9.37645737594064	2.42739316011771e-09	3.51634244790335e-08	OC vs. EC
ARHGAP9	-4.87101737571774	4.9818284175373e-10	7.94649975161006e-09	OC vs. EC
DDIT3	-1.49806756787507	0.000214422991718801	0.00097536540596586	OC vs. EC
B4GALNT1	6.54299575225756	7.55652495908564e-16	2.89222288630101e-14	OC vs. EC
METTL1	-1.46324862940163	0.000206763465974897	0.000949094145991766	OC vs. EC
AVIL	-1.73030528969492	2.73539410608215e-06	2.03894579286773e-05	OC vs. EC
LRIG3	3.11445757115358	9.60169392180565e-16	3.64817645457219e-14	OC vs. EC
SLC16A7	5.80575708184722	2.32553207063627e-35	4.65583446346872e-33	OC vs. EC
LOC106559357	2.22471420218369	0.0079066256434533	0.0218995860319558	OC vs. EC
PPM1H	-3.46852769865938	4.36979083310422e-09	6.03833840554387e-08	OC vs. EC
SRGAP1	1.01292632041475	2.74250378479243e-06	2.04326999538734e-05	OC vs. EC
C10H12orf56	1.60747531475546	5.76387285551716e-05	0.000305632049275911	OC vs. EC
RASSF3	-1.21136827937477	3.15420693782242e-05	0.00017814139436179	OC vs. EC
TBC1D30	-2.91422213193772	0.0143685799425165	0.0362910333525699	OC vs. EC
MSRB3	-1.12963828959794	0.000711041434221077	0.00277382539015647	OC vs. EC
IRAK3	1.27020083436786	0.0161070038430685	0.0400520656072226	OC vs. EC
GRIP1	-5.29726241850877	1.02390438873978e-07	1.04368739781726e-06	OC vs. EC
LOC102151646	6.77394373035655	1.50373235638751e-12	3.59606194140083e-11	OC vs. EC
MDM2	-1.0373405462131	0.000992915793424083	0.0037103070184519	OC vs. EC
CPM	5.28200084614054	9.9812708432626e-17	4.15646734635703e-15	OC vs. EC
RAB3IP	-1.09061009457922	0.000126308413421179	0.000613891124800848	OC vs. EC
MYRFL	-5.83202988453127	1.10378036323705e-05	7.08451876379355e-05	OC vs. EC
KCNMB4	-1.50900985807487	0.000132679542542446	0.000641462457072088	OC vs. EC
PTPRB	-4.33337662726779	1.38252412200608e-09	2.07791113467247e-08	OC vs. EC
PTPRR	-2.60360795308783	7.95708240454534e-06	5.27206179017481e-05	OC vs. EC
LGR5	3.20571677903203	0.00954740719166769	0.0257100035704574	OC vs. EC
THAP2	1.05598441034986	0.000769499856145596	0.00296630702383847	OC vs. EC
GLIPR1	-1.60490781957035	1.14458749452347e-23	9.60961199703142e-22	OC vs. EC
CPT1B	1.0999225633313	0.000466209909263388	0.00191638166440039	OC vs. EC
MAPK11	-2.24184250804182	0.0209435507403547	0.0499091238152571	OC vs. EC
PANX2	-1.15761470856129	0.00612331037353571	0.0175969110771317	OC vs. EC
LOC111097613	5.26682922183869	0.000135650987137229	0.00065360253475315	OC vs. EC
PIM3	1.07019192141395	0.00034101830070226	0.00146099911763141	OC vs. EC
LOC102156935	1.4587743279262	0.00037834308779594	0.00160287728134058	OC vs. EC
FAM19A5	-2.32728702382168	0.000431071088394041	0.00178889346701072	OC vs. EC
LOC102151191	-6.04699422234214	0.0044179011065851	0.0133727357395683	OC vs. EC
CERK	1.70294133803428	2.82202097371046e-18	1.39017916484109e-16	OC vs. EC
PKDREJ	-1.29010665464716	0.0182732558700835	0.0445027119039782	OC vs. EC
FBLN1	2.91894812049863	1.30408417847042e-05	8.23809811124354e-05	OC vs. EC
PRR5	-5.25479233756868	2.00703444458399e-05	0.000119352055927736	OC vs. EC
KIAA1644	-12.4994329306192	1.67329932903838e-18	8.48384490982574e-17	OC vs. EC
SULT4A1	-4.53244521777514	6.89287051950883e-07	5.88513209582558e-06	OC vs. EC
TSPO	-1.64904272465871	2.91128221022734e-08	3.37259517766395e-07	OC vs. EC
MCAT	-1.03814574422689	7.01166124524729e-07	5.98001649403505e-06	OC vs. EC
A4GALT	4.00958011350188	7.92816774241372e-09	1.03777256886448e-07	OC vs. EC
FAM109B	1.78524420077856	6.4807816072677e-12	1.39784372346813e-10	OC vs. EC
NAGA	2.01587683854549	1.08499241047832e-20	6.94395142706127e-19	OC vs. EC
SEPT3	5.70919342382415	2.82460991751308e-24	2.49204002666012e-22	OC vs. EC
CSDC2	-5.74941564281507	3.84939309658608e-13	1.0247955416909e-11	OC vs. EC
CHADL	1.63580169982076	0.00103592089989379	0.00384341667206971	OC vs. EC
MCHR1	-2.90172118791952	0.0116183980173646	0.0303348776858663	OC vs. EC
MKL1	-1.34308652702226	2.5425328151639e-12	5.89958282936099e-11	OC vs. EC
GRAP2	-5.54245958418566	0.000774058187885103	0.00297799769943675	OC vs. EC
MGAT3	-2.72663561918797	0.0119533464287902	0.0310484793466381	OC vs. EC
SYNGR1	1.41278068335469	3.94080492817048e-06	2.82033041972091e-05	OC vs. EC
CBX7	1.61502927050822	4.68618331623762e-06	3.2874860137631e-05	OC vs. EC
CBX6	1.76242203317195	9.90871595300821e-28	1.19949231257501e-25	OC vs. EC
TOMM22	-1.00946595932239	1.11268140303382e-23	9.39223394041951e-22	OC vs. EC
DMC1	-6.46175902320505	2.93004578516573e-05	0.000166979539574454	OC vs. EC
SLC16A8	2.4645647316107	0.000426657893234631	0.00177387903640895	OC vs. EC
MICALL1	-1.12336470294309	8.37780550112303e-07	7.01113669375869e-06	OC vs. EC
C1QTNF6	-1.25509191007495	0.000414912439634321	0.00173428068986337	OC vs. EC
FOXRED2	3.26109091145049	1.75721244745528e-08	2.13545755482192e-07	OC vs. EC
MYH9	-1.9966726168363	7.15691733216744e-21	4.75584770464369e-19	OC vs. EC
LOC102156332	-5.29348250896824	0.00124095953368336	0.00448376309069859	OC vs. EC
APOL5	2.07076093411705	3.19169898853468e-05	0.000179738807807276	OC vs. EC
RASD2	4.56330666665849	8.41614274912773e-12	1.77363677692819e-10	OC vs. EC
HMOX1	1.92063838250463	1.31918701351964e-05	8.29992925186248e-05	OC vs. EC
BPIFC	1.79838870086363	0.0108967754434346	0.0287730884891233	OC vs. EC
BTBD11	-7.15392834919245	6.77192347487046e-11	1.21552134463882e-09	OC vs. EC
TCP11L2	1.76782412283444	8.87019164340408e-08	9.17938453965528e-07	OC vs. EC
LOC102156880	-1.20782206084054	0.000153932423856732	0.000730640951655539	OC vs. EC
NUAK1	-2.93992358685255	3.74085850515291e-24	3.24540257869266e-22	OC vs. EC
APPL2	1.10776196270632	1.0618609881993e-14	3.51314008299158e-13	OC vs. EC
ALDH1L2	-1.39713406586059	7.03661431872057e-08	7.43462579168745e-07	OC vs. EC
CHST11	-1.71978956369715	1.83977020653693e-05	0.000110840476640743	OC vs. EC
TXNRD1	-1.29911214826422	6.41756546244463e-05	0.000335846857444824	OC vs. EC
LOC481309	-4.62785307916177	0.0163035904684937	0.0404828857936075	OC vs. EC
ST6GAL2	1.58250050997088	0.000219903801876069	0.000997451433919856	OC vs. EC
LOC111097692	-1.38694335919688	0.0136726475410658	0.0348022924207472	OC vs. EC
FHL2	-2.47016962861817	5.4322050867424e-23	4.30306178826422e-21	OC vs. EC
LOC106559387	-2.59191248791345	0.00206762145582648	0.0070000339476918	OC vs. EC
IL18R1	-5.18591686346838	1.01823766179319e-10	1.78660666590589e-09	OC vs. EC
IL1RL1	-5.25175505312333	7.37074337240863e-18	3.42564072927182e-16	OC vs. EC
IL1R1	2.24002675627561	1.40984562265935e-12	3.37671000666387e-11	OC vs. EC
TBC1D8	2.01807467175727	1.85926502402721e-10	3.13884136380638e-09	OC vs. EC
NPAS2	1.44861277481968	0.00264025382290014	0.00863821573400557	OC vs. EC
CHST10	-1.12114007568047	6.02945028583758e-07	5.20485879843227e-06	OC vs. EC
LONRF2	1.20917399949635	0.00807098757825973	0.0222876290047929	OC vs. EC
FAM178B	-3.55974711712655	1.86480354553666e-06	1.44591718803875e-05	OC vs. EC
SEMA4C	1.24032987327871	1.15618017904517e-09	1.75802431119468e-08	OC vs. EC
CNNM4	-1.79258653807467	7.0938050789003e-09	9.38786950102603e-08	OC vs. EC
LMAN2L	-1.9214835623791	1.21940838640713e-07	1.22537203102534e-06	OC vs. EC
LOC111097720	4.70810690467469	9.19507672380469e-09	1.18767839635181e-07	OC vs. EC
ZFP36L2	2.93169713409304	4.99912470795463e-16	1.96146561405577e-14	OC vs. EC
LOC106559410	1.80628469570274	0.0173065065005826	0.0425804955905307	OC vs. EC
LOC111097722	5.23769872697456	0.000252748735778438	0.00112302669578937	OC vs. EC
PLEKHH2	1.57957959097031	8.94007074158806e-10	1.38089163897764e-08	OC vs. EC
EPAS1	-4.61409235218448	1.36808848573188e-15	5.11102148162418e-14	OC vs. EC
RHOQ	-1.02799834247241	0.000838297786345813	0.00319445052015037	OC vs. EC
CALM2	-1.07678962845708	2.50011990703188e-07	2.35617818154556e-06	OC vs. EC
KCNK12	-4.72596259307447	0.000760452265719346	0.00293505254114516	OC vs. EC
CFAP36	-1.16058742908129	6.67877912645543e-09	8.91417220843829e-08	OC vs. EC
KIAA1841	2.11334642814969	1.50549019887587e-08	1.85116023194059e-07	OC vs. EC
LOC106559435	1.80412012487062	0.000449092460158333	0.00185235812409734	OC vs. EC
MEIS1	1.0859579699862	0.00304342077923311	0.00970513761251872	OC vs. EC
LOC111097797	-6.09635131091483	0.00604395314333781	0.0174280857325995	OC vs. EC
LOC111097800	-5.41221664713169	0.00195004532893381	0.0066547001434944	OC vs. EC
LOC106559437	1.78528958874997	0.00018613071306004	0.000864550034249134	OC vs. EC
CNRIP1	1.72104941222899	2.02383609947688e-09	2.95366584387206e-08	OC vs. EC
LOC111097806	2.60623747620181	0.00595013052337129	0.0171846196140126	OC vs. EC
ANTXR1	1.49331340659271	0.000251669740844227	0.00111904176338937	OC vs. EC
ZFP62	1.18405523190299	2.12516237225572e-12	5.00551064934319e-11	OC vs. EC
ZNF454	1.01352728505564	1.03517711939304e-08	1.32285809299851e-07	OC vs. EC
ZNF354A	1.52500659539174	5.05974824479186e-28	6.27087528497378e-26	OC vs. EC
HNRNPAB	-1.11394232680822	2.06871451338283e-05	0.000122652551283314	OC vs. EC
LOC111090018	-1.40364192781501	0.0022527575708168	0.00751850015513468	OC vs. EC
NHP2	-1.27911168977224	8.98235008481783e-13	2.23713523005606e-11	OC vs. EC
LOC111097996	-5.83133837602195	0.00644225109778702	0.0183815445172743	OC vs. EC
PRR16	3.2346325104883	3.28771471644305e-12	7.47321004541116e-11	OC vs. EC
LOC102151636	-6.60813300220301	0.000128289201886817	0.000622162787784015	OC vs. EC
LOX	-1.04623203913054	1.08146904195021e-05	6.95847571450125e-05	OC vs. EC
ZNF608	2.50842312220158	7.22708431360012e-09	9.53193822982934e-08	OC vs. EC
LOC106559535	5.58316326934269	2.86159614972294e-05	0.000163448008317752	OC vs. EC
MARCH3	-2.42160011335328	2.26394910014973e-18	1.13313554961341e-16	OC vs. EC
FBN2	-12.0842633974462	2.62656644641461e-07	2.46493158817371e-06	OC vs. EC
ADAMTS19	-2.04186869444497	0.0104117530825148	0.0276795941669307	OC vs. EC
CHSY3	-3.85783274567468	6.62050079429254e-14	1.96885980861477e-12	OC vs. EC
FNIP1	1.06846606708852	1.83811163863824e-05	0.00011078329351206	OC vs. EC
ACSL6	-7.36077060313172	7.58750472980841e-08	7.97888712866587e-07	OC vs. EC
SLC22A4	3.54238174330868	1.59584346940868e-13	4.46607376671792e-12	OC vs. EC
HSPA4	-1.15660985378338	5.15528160141579e-11	9.4146998925071e-10	OC vs. EC
FSTL4	-4.04220246432598	0.00119731574510813	0.00434642184866569	OC vs. EC
LOC102156670	1.54847386740692	0.000406091153303966	0.00170562653308089	OC vs. EC
LOC111098028	2.62518144764951	0.0115598807083668	0.030207557021894	OC vs. EC
JADE2	2.16188242099269	9.10308049005287e-37	2.00216485820656e-34	OC vs. EC
PITX1	-4.16814555950894	3.46400005554341e-06	2.52303287627639e-05	OC vs. EC
CXCL14	15.0759513233898	7.04805451873804e-52	3.79525584015908e-49	OC vs. EC
SLC25A48	10.1641940810257	2.7399076229693e-13	7.44111259831107e-12	OC vs. EC
SPOCK1	3.01376760579226	0.0142952427549973	0.0361279350804398	OC vs. EC
KLHL3	1.9288123779863	2.68958504297131e-37	6.00008000443428e-35	OC vs. EC
LOC106559473	1.58873304172154	0.0194980099425689	0.0469732988681204	OC vs. EC
KIF20A	-7.00578688257297	4.03369414513593e-06	2.88152643048686e-05	OC vs. EC
LRRTM2	-4.2671119737807	1.05330095214345e-05	6.8024597471762e-05	OC vs. EC
LURAP1L	-1.22683250605728	0.00452895099289973	0.0136559371896355	OC vs. EC
LOC111098044	1.54528433237444	0.00261983320107352	0.00857679565366125	OC vs. EC
NFIB	2.12296937764424	5.14629979388503e-07	4.5148661562533e-06	OC vs. EC
LOC111098046	4.96272250118634	0.000639677589851061	0.00253019383057603	OC vs. EC
FREM1	-5.41860990956241	1.39716520212262e-09	2.09588201694014e-08	OC vs. EC
CCDC171	1.30956053009703	2.39303075718577e-05	0.00013959495070681	OC vs. EC
ADAMTSL1	2.01491547324977	5.01874026658068e-05	0.000269785363177018	OC vs. EC
FTH1	-1.29591600455215	0.00225115232477247	0.00751474876093349	OC vs. EC
CDKN2A	-1.66453968083345	0.00314570529553681	0.00999254147581425	OC vs. EC
CDKN2B	-3.5162404251499	1.08936937429492e-06	8.86020424426535e-06	OC vs. EC
LOC102153108	-2.17521080788499	0.013070023098424	0.0334812140264089	OC vs. EC
LOC102153334	-6.83345039855996	1.49676411726922e-05	9.25315457453527e-05	OC vs. EC
TEK	-2.19667943914207	0.00289536577925537	0.00931293466089909	OC vs. EC
MOB3B	2.47565311500265	9.2849095526301e-15	3.11144093506162e-13	OC vs. EC
NOL6	-1.07508386454006	0.000133912139126043	0.000646421009147539	OC vs. EC
KIF24	-2.00096046995364	0.0201348713338399	0.0482989478877487	OC vs. EC
MYORG	-1.30424534035977	0.000562677341143437	0.00225590997671268	OC vs. EC
ENHO	1.86440103607857	0.00173071674419287	0.00599664359381314	OC vs. EC
DNAJB5	-2.09662188383926	8.10468981216916e-06	5.35375787253949e-05	OC vs. EC
FAM214B	-1.10712443763656	5.52210260537823e-09	7.48551686506826e-08	OC vs. EC
UNC13B	-1.76161409262382	2.27703318265177e-07	2.16817988904207e-06	OC vs. EC
RUSC2	-1.17220562540475	0.000194021328327246	0.000897197827408433	OC vs. EC
ARHGEF39	-3.17638254661999	0.000486060097372608	0.00198595355326286	OC vs. EC
CA9	1.96146355721451	0.00326575442665954	0.0103182278278208	OC vs. EC
TPM2	-6.2802616566868	8.68114068027078e-45	2.94705854050236e-42	OC vs. EC
CREB3	-1.23018601947695	7.35238929520689e-06	4.91286709174638e-05	OC vs. EC
NPR2	1.10497399864907	3.8669576246481e-08	4.36633479873497e-07	OC vs. EC
RECK	1.73846750104297	1.34278626844656e-07	1.34244240512558e-06	OC vs. EC
CCIN	2.08536997168161	0.0178864708087551	0.0437729396880615	OC vs. EC
MELK	-2.21186702168304	0.0166161269177586	0.0411411824873503	OC vs. EC
TDRD7	1.15454458247931	0.0136614953286754	0.0347795746743715	OC vs. EC
TMOD1	4.22524889262513	3.67956331117992e-25	3.54691732514726e-23	OC vs. EC
HEMGN	2.34780857010321	0.00283390159084642	0.00916805619280249	OC vs. EC
CORO2A	3.38064872516325	9.46323722824678e-12	1.97037216741736e-10	OC vs. EC
COL15A1	-3.89879885896205	3.96902424097689e-13	1.05051326351009e-11	OC vs. EC
LOC106559497	-7.14843573844191	1.33783809591937e-06	1.06481547940249e-05	OC vs. EC
LOC111098105	-2.61149570312691	0.000478444568926236	0.00196150968452405	OC vs. EC
SEC61B	-1.0032582332095	3.16358899688699e-08	3.64113831365125e-07	OC vs. EC
NR4A3	-4.47432234708901	9.0052496470876e-18	4.11187071605029e-16	OC vs. EC
LOC612942	-1.63220116702188	5.35658533646114e-06	3.71605671320201e-05	OC vs. EC
SLC44A1	2.12946447906581	1.66836890755803e-15	6.11578611747094e-14	OC vs. EC
LOC111098117	-4.61073643118964	0.00377228652204951	0.01167651661612	OC vs. EC
LOC106559499	2.95578493863348	2.14409648895793e-05	0.000126538967390654	OC vs. EC
CTNNAL1	-3.44603378572789	1.7534896170627e-07	1.7146207802161e-06	OC vs. EC
EPB41L4B	1.63983683624931	1.06184525112914e-12	2.59495703311934e-11	OC vs. EC
AKAP2	-1.86336424120312	2.45037489890537e-14	7.69920612098718e-13	OC vs. EC
LOC474798	-1.7489204995105	4.42261166305023e-19	2.37331627938806e-17	OC vs. EC
LPAR1	3.16158938937865	3.98264871158118e-14	1.21470785703226e-12	OC vs. EC
LOC106559502	3.56431527448341	4.76026488347431e-10	7.6320632875087e-09	OC vs. EC
UGCG	-1.00996059344206	0.000457006539445479	0.00188301164115583	OC vs. EC
SUSD1	-3.19166981968813	0.000506025722394275	0.00205623150687197	OC vs. EC
SNX30	1.32890802997763	2.32692838279033e-14	7.35573150316879e-13	OC vs. EC
SLC46A2	-4.03298624483418	3.99460036284762e-06	2.85490522957567e-05	OC vs. EC
LOC481675	1.9960916382948	0.000139011610334451	0.000667648777299695	OC vs. EC
ZFP37	1.14594750922156	5.59536604067371e-12	1.22548718220422e-10	OC vs. EC
SLC31A2	1.00851755570843	4.29560847568758e-05	0.000234382326891465	OC vs. EC
RNF183	-6.56076637625187	2.316479846871e-05	0.000135585267199166	OC vs. EC
WDR31	-2.28310222722344	0.00994794887579955	0.0266249861173432	OC vs. EC
KIF12	-4.94687358923543	0.00193120803280884	0.00659906884909035	OC vs. EC
COL27A1	-2.27730051557822	0.000215939865002201	0.000981693429948873	OC vs. EC
WHRN	-2.57052975747376	2.14312767735265e-07	2.05951272674086e-06	OC vs. EC
LOC106559509	-3.08396538716671	6.40742394765773e-14	1.91682629054834e-12	OC vs. EC
TNFSF15	-6.30108884671212	2.99075211209905e-25	2.90084378773533e-23	OC vs. EC
TNC	-4.59450977475859	8.74774574006739e-11	1.5470531990588e-09	OC vs. EC
LOC111097964	-5.44354414026436	0.00985660475210049	0.0264150917811569	OC vs. EC
MEGF9	1.38248567676257	0.000471832220057056	0.00193592536742275	OC vs. EC
CNTRL	1.05567674763459	3.18923490730177e-05	0.000179712515479996	OC vs. EC
LOC111097903	2.90501918642738	2.16480755335548e-05	0.000127616590234802	OC vs. EC
GSN	3.70032182154056	8.39723982686494e-19	4.40037909853432e-17	OC vs. EC
LOC102157048	-2.49046561361964	9.20776469200971e-05	0.000462788713969822	OC vs. EC
TCF19	-2.21517047959287	0.00070158976844782	0.00274312113772688	OC vs. EC
LOC100685196	-3.51910279074889	0.000100026808098296	0.000499652856249186	OC vs. EC
LST1	-4.35691606808462	0.00294642565396923	0.00944986301342854	OC vs. EC
MSH5	1.17098967922266	2.02622028953308e-05	0.000120372485198302	OC vs. EC
HSP70	1.38001942359052	1.93026011881098e-05	0.000115445967121227	OC vs. EC
LOC481722	1.80950063261282	2.36167815623527e-08	2.79182180830961e-07	OC vs. EC
PRRT1	7.20471276737821	1.32387517650064e-07	1.32438403307073e-06	OC vs. EC
PPT2	2.33635976144891	1.96360288730138e-18	9.92350248805772e-17	OC vs. EC
EGFL8	2.57446209204166	1.17323155698672e-35	2.41068210446113e-33	OC vs. EC
HLA-DRB1	3.41082692974366	0.00890463063638924	0.0242097730825486	OC vs. EC
WDR46	-1.12030190014701	1.17261035047545e-06	9.46819195089172e-06	OC vs. EC
LOC111098222	1.97854639385373	1.05490932210999e-05	6.81003058043392e-05	OC vs. EC
BAK1	-1.10266853699901	5.54618100978065e-11	1.00825567693521e-09	OC vs. EC
ITPR3	1.39861617552487	1.16395323990883e-11	2.37909604638957e-10	OC vs. EC
DEF6	1.76845051220283	1.62472085765007e-06	1.26921665398016e-05	OC vs. EC
FKBP5	2.61843836425323	1.06172677188799e-05	6.8455513087543e-05	OC vs. EC
CDKN1A	-3.51747331367911	3.29516857366338e-08	3.78362885634759e-07	OC vs. EC
LOC111098241	-4.72288835011727	0.0138407280450216	0.0351327713184424	OC vs. EC
GLO1	-1.16238180806189	9.6027905163192e-12	1.99411139232501e-10	OC vs. EC
KCNK16	-4.82409679974074	0.000126277521579564	0.000613891124800848	OC vs. EC
TREML2	-5.80882721561829	0.000479675010952686	0.00196552216505829	OC vs. EC
FOXP4	-1.16612463662292	0.000210987675452546	0.0009633869999611	OC vs. EC
MDFI	-6.443173090624	2.11840599167802e-05	0.000125354406843668	OC vs. EC
CCND3	-1.5835417682806	2.46883430556521e-35	4.88016664755776e-33	OC vs. EC
C12H6orf132	-3.46895174303354	1.89176382966718e-06	1.46463976024208e-05	OC vs. EC
MRPS10	-1.17067120556256	1.05225197489983e-07	1.07118427901145e-06	OC vs. EC
TBCC	-1.19249567771217	3.14305252315703e-15	1.11296843994604e-13	OC vs. EC
TTBK1	-3.52454974809358	0.00597786600938297	0.017258338991038	OC vs. EC
POLH	-1.26072474552547	0.00471838356182782	0.0141397577627141	OC vs. EC
VEGFA	-1.89455204926841	9.99922518092339e-08	1.02057451258366e-06	OC vs. EC
LOC102154930	-3.02047905648291	0.00171659089600305	0.00595298321829527	OC vs. EC
SLC29A1	1.24942285400138	0.00205124615967439	0.00695295420652816	OC vs. EC
TMEM151B	2.76600379261854	0.00201518403759952	0.00684706569433293	OC vs. EC
LOC102156802	6.76816191259308	0.0185008445879623	0.04495941317859	OC vs. EC
ENPP5	1.55957128994384	0.0191518428230572	0.0462606616434435	OC vs. EC
SLC25A27	1.60835744668515	1.13681643630269e-12	2.76089043068474e-11	OC vs. EC
ADGRF1	2.93540544468532	0.0110021437495683	0.029016969564813	OC vs. EC
TNFRSF21	4.00463011343103	2.33212210101807e-101	1.21394729098327e-97	OC vs. EC
TFAP2B	-3.53581023200376	0.00122128014527699	0.004420841619992	OC vs. EC
MCM3	-2.34140356909327	0.00381578633426596	0.0117901304701023	OC vs. EC
EFHC1	-1.60388034234675	0.00834933598692332	0.0229225089261242	OC vs. EC
GCM1	-5.75611371637176	0.00096195244784875	0.00360322605555435	OC vs. EC
ELOVL5	-1.07111391864762	1.62655846391281e-10	2.76993860114094e-09	OC vs. EC
KLHL31	1.53040468970834	0.000837440265006172	0.00319196172280605	OC vs. EC
LOC102151580	1.06740005768032	0.000380144625028016	0.001609199909037	OC vs. EC
COL21A1	5.41114211687405	7.18523837462181e-23	5.61023412290471e-21	OC vs. EC
LOC111098165	-7.19694593804363	0.00377383819607393	0.0116779116587797	OC vs. EC
LMBRD1	-1.0001759121747	0.00021868672837261	0.000992447529865353	OC vs. EC
OGFRL1	1.29861117436909	2.53292791139242e-06	1.90622661514718e-05	OC vs. EC
KCNQ5	3.27361429623707	0.000709090465764799	0.00276828917834578	OC vs. EC
LOC106559579	2.17077005743924	0.00077196713372856	0.002972149595736	OC vs. EC
LOC111098316	2.25508262879739	0.0184230075663926	0.0447981448391134	OC vs. EC
COL12A1	-1.57327588210305	0.000309647345469092	0.00133908971111751	OC vs. EC
FILIP1	-3.33627284069622	0.000801067227415734	0.00307106155453533	OC vs. EC
HTR1B	-2.80594148464263	5.80598444851434e-29	7.95318010070175e-27	OC vs. EC
PHIP	1.23453186285776	2.29184816984868e-08	2.71750197572946e-07	OC vs. EC
SH3BGRL2	-2.37240019481299	0.00557395683444262	0.016230264763501	OC vs. EC
ELOVL4	-3.22584345660267	2.85566088392083e-13	7.74201395196314e-12	OC vs. EC
TTK	-3.14705470023115	0.0101653994434756	0.0271169931174094	OC vs. EC
PRSS35	1.95598506681849	0.000580287743059127	0.00232353163990034	OC vs. EC
SNAP91	-2.39031482991349	0.000134078783663579	0.000647025428210893	OC vs. EC
MRAP2	2.74135802858283	2.08837068795527e-11	4.1074140349813e-10	OC vs. EC
LOC102151536	2.20108974363644	0.0156507906852057	0.0390731810296039	OC vs. EC
LOC100688055	-1.05653355229901	0.00604733900924478	0.017433126447917	OC vs. EC
PNRC1	1.76498858665855	3.26425863519323e-07	2.99147082436487e-06	OC vs. EC
PM20D2	-1.12988409219384	1.81139290947203e-06	1.40729908827439e-05	OC vs. EC
MAP3K7	-1.02923158802192	7.14145009881997e-07	6.07743241107208e-06	OC vs. EC
FAXC	1.21483291894631	1.97157006839005e-15	7.1766988783168e-14	OC vs. EC
LOC111098370	4.24949195951253	0.00404549193465447	0.0123895669840291	OC vs. EC
TSTD3	1.15384998248721	0.0186848099270092	0.0453500142710872	OC vs. EC
SIM1	9.85215349144231	4.79958705379664e-09	6.5919069597491e-08	OC vs. EC
GRIK2	2.27082004955912	2.18654407937596e-05	0.000128655133170818	OC vs. EC
BVES	-1.06162593410886	0.0177098952024889	0.0434020281673049	OC vs. EC
PREP	-1.72091527907382	3.68032664341797e-07	3.33751340671399e-06	OC vs. EC
PRDM1	7.41791499116397	1.27648655219315e-07	1.28190443723783e-06	OC vs. EC
CRYBG1	1.40512094810084	0.000357574572849363	0.00152232402661277	OC vs. EC
ARMC2	2.345866294862	1.38797356402375e-07	1.38495815819776e-06	OC vs. EC
SESN1	1.47111885360017	1.03214848090923e-06	8.44832629335393e-06	OC vs. EC
REV3L	1.01804684718692	8.19031753497908e-05	0.000418110489134466	OC vs. EC
LOC102154122	-1.69130680722072	0.0200297052514608	0.0480983972330942	OC vs. EC
LOC111098401	-4.3575197052631	1.33808072884369e-09	2.02279464294512e-08	OC vs. EC
WISP3	2.49829482540605	3.82953422814168e-07	3.45277173825984e-06	OC vs. EC
LOC102154832	4.8707795616801	0.00014366962342776	0.000688415108759714	OC vs. EC
MARCKS	1.18103507489346	0.0199862874463758	0.0480089009018004	OC vs. EC
LAPTM4B	2.04194507988326	0.00918195593986953	0.0248673992294489	OC vs. EC
NIPAL2	-1.26534179833489	0.00327211207231098	0.0103333391507147	OC vs. EC
OSR2	1.61865306274087	0.000770779895933566	0.00296904263811016	OC vs. EC
LOC111098489	1.56772146489109	0.00144042406036458	0.00509944731957681	OC vs. EC
SNX31	-3.83916765138686	2.20845177018366e-08	2.62859625329177e-07	OC vs. EC
AZIN1	-1.01127732323069	5.65545045752279e-06	3.89226594731934e-05	OC vs. EC
BAALC	2.6385995386818	1.83487590361855e-05	0.000110673704561249	OC vs. EC
CTHRC1	2.47370644917238	0.00619299254274162	0.0177709980792821	OC vs. EC
LRP12	-1.26545699482374	1.8560870801573e-05	0.000111584436061744	OC vs. EC
ANGPT1	1.09260092667111	0.0123877146783327	0.0319852103863828	OC vs. EC
TMEM74	-3.5744140115135	1.83389829407904e-11	3.63428372593125e-10	OC vs. EC
TRHR	-5.40333379705312	0.00190668243654911	0.00652239932730579	OC vs. EC
SYBU	4.51775304280661	8.24056120148279e-26	8.69490565691589e-24	OC vs. EC
TRPS1	1.6483555995131	5.95776413387993e-12	1.29217284325929e-10	OC vs. EC
SLC30A8	6.63434897129472	5.42978330600348e-06	3.75682304415376e-05	OC vs. EC
SAMD12	3.5715894644678	1.35437580252797e-08	1.67856607399022e-07	OC vs. EC
TNFRSF11B	5.78849005161717	3.77461079361162e-10	6.1209057272107e-09	OC vs. EC
LOC102151382	4.85791157536305	4.13665000395245e-06	2.94429929178311e-05	OC vs. EC
NOV	-4.65595025897125	5.88993081507608e-08	6.33015551329856e-07	OC vs. EC
ENPP2	9.53412907845404	2.71238809779283e-30	4.07275505145509e-28	OC vs. EC
LOC111098536	3.39160684769251	0.000529728668950365	0.00214029570357798	OC vs. EC
DEPTOR	2.61162531358869	2.59210548093265e-08	3.04348264588302e-07	OC vs. EC
ZHX2	1.91302492550679	8.22219089165361e-22	6.02806258047243e-20	OC vs. EC
ATAD2	-1.94725519219167	0.000105903948201538	0.000525348175068365	OC vs. EC
ANXA13	-5.91616473465918	0.00102380798949698	0.00381024441467704	OC vs. EC
MTSS1	5.37229074530517	9.50620704971966e-22	6.84096448333743e-20	OC vs. EC
SQLE	-1.94553993644397	1.75280383628717e-05	0.000106256928212191	OC vs. EC
FAM84B	-2.20385531048501	0.00285508799445879	0.00920988517278836	OC vs. EC
LOC102151812	-1.77044700322735	2.56504482399946e-14	8.0111479943151e-13	OC vs. EC
TMEM71	-1.89137594612375	0.00129477191157211	0.00465450234141575	OC vs. EC
WISP1	-2.06409261744404	0.000115419895943602	0.000567148236329544	OC vs. EC
KHDRBS3	-1.80378912297203	0.00185842697350742	0.00637828475127295	OC vs. EC
GPR20	-3.84539095442347	0.000289358006074967	0.00126465564591847	OC vs. EC
TSNARE1	1.27251213799148	5.49167849721857e-07	4.77760732103428e-06	OC vs. EC
LYNX1	-4.99361531301632	2.70332937144198e-06	2.01793458243011e-05	OC vs. EC
LY6E	-6.72133904560692	2.71135936058311e-07	2.53081815749347e-06	OC vs. EC
MROH6	4.73706481820272	0.0054138752959547	0.0158468747182059	OC vs. EC
NAPRT	1.19897131646326	0.000162245336980784	0.000765676392351746	OC vs. EC
PLEC	-1.56739684535016	0.00492029477315973	0.0146436674628668	OC vs. EC
OPLAH	1.37537755341058	9.6731715637225e-08	9.90191536293345e-07	OC vs. EC
MROH1	1.04760281939085	3.46852500776439e-06	2.52397420881868e-05	OC vs. EC
MFSD3	1.24220599539342	8.07540397623082e-06	5.3389292333963e-05	OC vs. EC
RECQL4	-3.48242277487251	0.000910929374409065	0.00343849966419434	OC vs. EC
CHRNA5	-5.56630740418514	0.016316484144924	0.0405084604780815	OC vs. EC
ATP8A1	1.96641862584173	0.00164822337827046	0.00575153852248347	OC vs. EC
CORIN	5.65169287531034	1.97567309086927e-06	1.52055746609239e-05	OC vs. EC
OCIAD2	1.70793422498796	1.19974892224278e-06	9.64244939255955e-06	OC vs. EC
LOC102153899	2.16889988665631	0.00376086168564054	0.0116457695980493	OC vs. EC
LOC111098614	-2.2612146716265	0.000165696922407632	0.000780314577900355	OC vs. EC
LOC102154912	-2.69220746401193	3.05015555482209e-05	0.000172952901757813	OC vs. EC
RASL11B	-2.60990221644694	3.03802426266434e-05	0.000172327594935584	OC vs. EC
LNX1	1.30711508551111	0.0204164057398251	0.0488494272167624	OC vs. EC
PDGFRA	1.52796937092742	3.52157695568075e-05	0.000195634812308469	OC vs. EC
KIT	6.1830857947065	6.00844457872059e-10	9.5063698623405e-09	OC vs. EC
CLOCK	-1.0914970756456	0.00222320284218253	0.00743808523470241	OC vs. EC
NMU	-2.70150418732042	0.000124784113243909	0.000607530873582232	OC vs. EC
LOC111098622	-5.42043981817338	0.000362745694558617	0.00154223707221001	OC vs. EC
LOC102156482	1.1040512893295	0.000708034958018122	0.00276555125172861	OC vs. EC
HOPX	-4.99822806966814	7.47462189480014e-05	0.000385481160862612	OC vs. EC
IGFBP7	-2.68385536417899	2.96523189525426e-09	4.23651063826994e-08	OC vs. EC
ADGRL3	-5.07922069832584	0.000287695389793945	0.00125950412307885	OC vs. EC
SULT1D1	5.58211250974456	0.000488792209760444	0.00199502852786699	OC vs. EC
SLC4A4	2.6311007892098	1.83040659847677e-09	2.6889585552035e-08	OC vs. EC
COX18	-1.41814341424534	1.39187332157172e-26	1.5750357818597e-24	OC vs. EC
LOC102154125	1.48474521837989	0.00430622212604698	0.0130803277028496	OC vs. EC
EREG	-6.08701612099736	1.86129716981549e-13	5.15354904323382e-12	OC vs. EC
WNT9A	-1.23701715854732	0.000677750965424936	0.00265696664117873	OC vs. EC
LOC111098722	1.78635242735292	0.000103142146083622	0.000512788205425612	OC vs. EC
PLXNA4	1.81705200115889	4.19143529970838e-06	2.97786413285924e-05	OC vs. EC
LOC102155478	1.86946718455936	7.00938413554834e-05	0.000364618729715932	OC vs. EC
LOC102155278	2.14366833204495	9.53339428600103e-05	0.00047792451097975	OC vs. EC
MEST	-3.74457934512263	2.64820678696259e-17	1.16491259676642e-15	OC vs. EC
CEP41	-1.29980985218957	2.2869968751807e-08	2.71381027377066e-07	OC vs. EC
STRIP2	1.23594131685716	0.00950482889793151	0.0256041759651714	OC vs. EC
FLNC	-2.23488940632037	4.18868480823864e-09	5.82351439213414e-08	OC vs. EC
CCDC136	-2.30681571373548	0.000208880566243565	0.000955441980802433	OC vs. EC
HILPDA	-1.49587192351703	0.000344963635549816	0.00147426166741815	OC vs. EC
LEP	-6.9079394969237	1.99037997644995e-08	2.39458965425596e-07	OC vs. EC
TMEM243	1.04847482970379	8.32461021773925e-07	6.97783752872872e-06	OC vs. EC
ABCB1	1.32814280054334	0.00357124531411512	0.0111581766356986	OC vs. EC
LOC102152435	-4.16553539635226	0.00833417765013961	0.022884916156951	OC vs. EC
FZD1	2.0704283255501	2.80146406634182e-06	2.08322204095209e-05	OC vs. EC
AKAP9	1.18836962756678	4.81667457392142e-08	5.28210604960372e-07	OC vs. EC
CYP51A1	-1.77048956512152	3.04595279192287e-11	5.78529905733584e-10	OC vs. EC
CDK6	-1.48669652009997	6.97204661423813e-06	4.68886649129814e-05	OC vs. EC
LOC106559699	-2.43803366699147	7.90658366949355e-07	6.66320618363796e-06	OC vs. EC
TFPI2	-7.7283424432521	3.4084271014027e-61	3.54839984103364e-58	OC vs. EC
GNG11	-1.48073547841973	8.03087189397186e-06	5.31398709729935e-05	OC vs. EC
PDK4	5.62888532822317	4.37437100948413e-27	5.09777445403762e-25	OC vs. EC
DYNC1I1	-2.08542721458917	0.0136002166079262	0.0346405125671791	OC vs. EC
SLC25A13	-1.19752116097632	1.10582288444933e-06	8.97999488484694e-06	OC vs. EC
DLX5	-3.62275165677553	0.0182040178348038	0.0443947348295523	OC vs. EC
ASNS	-1.12227226955913	0.00151933919601551	0.005347341773091	OC vs. EC
C1GALT1	1.41529393799718	6.27217761012794e-10	9.8736215282014e-09	OC vs. EC
COL28A1	9.7616470604593	1.07046918427989e-28	1.4166480323487e-26	OC vs. EC
NDUFA4	-1.1298531030825	2.05123260668924e-10	3.43323133827e-09	OC vs. EC
THSD7A	7.24331974015667	9.26882836063584e-08	9.54762689180008e-07	OC vs. EC
VWDE	2.45142899447705	3.6901540162696e-28	4.64721331597307e-26	OC vs. EC
ARL4A	-1.43210639268386	0.000145290232646234	0.000694901155590685	OC vs. EC
ETV1	1.48921114573712	4.17866985371038e-11	7.74564727659705e-10	OC vs. EC
TSPAN13	3.70425046365322	0.000116186770272096	0.000570736899832983	OC vs. EC
AHR	2.24402797639469	5.68531255992554e-15	1.95554715717615e-13	OC vs. EC
LOC102153624	5.70952664945361	0.000448731585878001	0.00185135863806364	OC vs. EC
LOC111098779	6.28368427899866	5.68726668331648e-08	6.13768877171183e-07	OC vs. EC
LOC111098780	4.85479763499187	0.00761000302871621	0.0211568109838761	OC vs. EC
HDAC9	-4.19153335336219	1.3044244535732e-19	7.32729937661836e-18	OC vs. EC
ITGB8	-2.06259290946861	0.00314895546500455	0.0100008315113913	OC vs. EC
DNAH11	1.21695481352041	0.0135269366870169	0.0345153060598992	OC vs. EC
RAPGEF5	-8.87700334883426	5.95779250196479e-11	1.07931424258332e-09	OC vs. EC
LOC100688793	-3.67529277481279	2.09856591489916e-08	2.51120347333833e-07	OC vs. EC
GPNMB	3.05026907217535	1.75907515412774e-08	2.13605891188637e-07	OC vs. EC
CCDC126	-1.19843462588901	0.00516820160633532	0.0152535695113461	OC vs. EC
GSDME	2.1695681132626	0.00664194979470707	0.0188617363146291	OC vs. EC
OSBPL3	-7.42209722841738	1.06633097263276e-08	1.35601176454668e-07	OC vs. EC
CYCS	-1.29692964553771	1.36341100921275e-06	1.08296166428618e-05	OC vs. EC
LOC111098802	-6.71474349712231	9.50473806696488e-13	2.34851249452094e-11	OC vs. EC
LOC111098803	2.74632291847919	0.00961928757550073	0.0258812534078255	OC vs. EC
HIBADH	-1.04139315574807	0.000611254383858737	0.00243441684731906	OC vs. EC
JAZF1	3.77630310684369	2.20700510396612e-59	1.91469953908527e-56	OC vs. EC
CREB5	1.25107562211227	0.00195667194937171	0.00667585518055246	OC vs. EC
TRIL	3.39194543504108	8.88713600588059e-13	2.2205042538853e-11	OC vs. EC
LOC102151330	3.59244450937604	1.24133014546097e-15	4.68227332162281e-14	OC vs. EC
CHN2	5.95683211251638	7.63853274259353e-13	1.9294383935188e-11	OC vs. EC
PLEKHA8	1.3272888509003	4.21782203319386e-07	3.77236591468244e-06	OC vs. EC
MTURN	1.56867820845858	1.0315537670412e-05	6.68091293128936e-05	OC vs. EC
NOD1	-1.41682673200361	1.18027130999701e-06	9.5251249493092e-06	OC vs. EC
GGCT	-1.6177662094254	1.81158321660317e-13	5.03375151431941e-12	OC vs. EC
ADCYAP1R1	8.75477918587349	2.03926309554002e-08	2.44774269792105e-07	OC vs. EC
PDE1C	-4.83367522960485	0.000949573756183447	0.00356284088816932	OC vs. EC
LOC106559694	-1.54763406417463	3.04970887224727e-07	2.8063791248682e-06	OC vs. EC
BMPER	4.29773876607527	6.02085732563013e-08	6.45310281379823e-07	OC vs. EC
EEPD1	-2.78354316704637	0.000207760520569825	0.000951712610507008	OC vs. EC
KIAA0895	-1.40795629165522	0.000238331791099853	0.00107040243020285	OC vs. EC
ANLN	-4.588309794415	0.000117298011204353	0.000574929611728554	OC vs. EC
DOCK4	1.87690632002788	1.00432957756986e-09	1.54062973313664e-08	OC vs. EC
LOC106559704	3.99442006184139	1.04156350824975e-06	8.51573599205658e-06	OC vs. EC
LOC102155481	4.76821540417856	2.58832258249937e-06	1.94229915657425e-05	OC vs. EC
LOC111098836	7.71471312782114	1.81389316400378e-09	2.66720862985716e-08	OC vs. EC
MET	2.06834660665828	0.000138956390455202	0.000667648777299695	OC vs. EC
CTTNBP2	1.63394955510477	9.84589714609581e-09	1.26650354063783e-07	OC vs. EC
CPED1	1.54882539310925	0.00750490583203597	0.0209167605698864	OC vs. EC
FAM3C	1.05206437556933	5.84070438176207e-07	5.05870436082065e-06	OC vs. EC
CADPS2	-2.86716276173506	0.0143487709702529	0.036253511751747	OC vs. EC
IQUB	-1.03817351133696	0.000699654017215072	0.00273623769918121	OC vs. EC
SLC2A1	-1.50573333283308	0.000123863400963735	0.00060369877323648	OC vs. EC
LOC111098937	-3.52218748136	0.00867061575411687	0.0236879523471464	OC vs. EC
HIVEP3	-4.55521025496493	4.16661169330657e-21	2.80456069839118e-19	OC vs. EC
SCMH1	1.05620878755312	2.69084722749948e-08	3.14758579060913e-07	OC vs. EC
LOC102155746	-1.35738847384886	7.94228430751886e-05	0.000406644956544965	OC vs. EC
AKIRIN1	-1.1750938472716	3.04474260718933e-06	2.2512642307703e-05	OC vs. EC
MYCBP	-1.9227342606154	2.81590413991339e-07	2.61433763667583e-06	OC vs. EC
FHL3	-1.3846542536445	8.92058131790332e-06	5.84818630816029e-05	OC vs. EC
CDCA8	-4.24858892644561	0.000111560727438801	0.000550436751874981	OC vs. EC
COL8A2	-1.67021136553428	0.0148971334210011	0.0374611329311358	OC vs. EC
LOC482480	1.36232756668162	2.55772071526873e-16	1.03207665864694e-14	OC vs. EC
CLSPN	-5.88831013543255	4.68476325029542e-05	0.000253314622287442	OC vs. EC
GJB3	-3.19469156286225	0.00011881329832808	0.000580534564046089	OC vs. EC
GJB5	-2.5249680096778	0.000428181543413136	0.00177926636028194	OC vs. EC
ORC6	-2.76865390864764	0.00106552602525046	0.00393642167265465	OC vs. EC
LOC111098966	2.61459205608533	1.29218490381852e-07	1.29433992674984e-06	OC vs. EC
TTC39A	1.23839076379046	1.83047030726283e-08	2.2107211382998e-07	OC vs. EC
AGBL4	3.80454850625861	6.63178957051339e-14	1.96885980861477e-12	OC vs. EC
TRABD2B	-3.12783405570337	8.30623649500927e-05	0.000423751026155063	OC vs. EC
TAL1	-6.0502833289846	7.42673491078819e-12	1.58220862710598e-10	OC vs. EC
EFCAB14	1.03868327933152	1.26346996272086e-06	1.01129405114551e-05	OC vs. EC
LOC475367	1.46605810415707	0.0106520815946077	0.0282128402614304	OC vs. EC
RAD54L	-2.44489367457116	0.00920486569321181	0.0249251227094149	OC vs. EC
LURAP1	1.36331223249664	2.79169984340547e-09	3.9995582343688e-08	OC vs. EC
PIK3R3	1.14034410311556	0.00201518170415648	0.00684706569433293	OC vs. EC
HPDL	-1.26625150615786	0.000616192417858848	0.00244956674318466	OC vs. EC
TCTEX1D4	-2.02117780736181	0.00440646429338068	0.013343289975845	OC vs. EC
PLK3	-1.26790152446347	3.51133064038129e-05	0.000195135015232008	OC vs. EC
ELOVL1	-1.16434869172377	5.27816168648254e-09	7.19858278568658e-08	OC vs. EC
PNP	1.96374033053405	5.44149132730869e-24	4.66891915204684e-22	OC vs. EC
LOC111099001	3.39081939216324	0.00296236181119278	0.0094853889775654	OC vs. EC
RNASE4	2.63785885347484	3.34906593358775e-05	0.000187183298564446	OC vs. EC
RNASE13	-3.13327667237684	0.000977489360996142	0.00365353610850066	OC vs. EC
PHLDA1	-2.37159439184633	9.11880447318353e-07	7.55834663764512e-06	OC vs. EC
LOC111098871	3.16475135975985	4.93686677775729e-05	0.000265933465337902	OC vs. EC
OTOGL	-2.57561070625867	0.00316281714265209	0.0100387301828567	OC vs. EC
LIN7A	1.63971709249887	0.000543695032269325	0.0021899256187562	OC vs. EC
ACSS3	2.67997115705371	3.89295662823896e-07	3.50388534331871e-06	OC vs. EC
LOC111099021	4.33884961281255	4.63796574289282e-14	1.40521693574754e-12	OC vs. EC
TMTC2	-2.26260743313284	7.3717089625194e-06	4.9195131264403e-05	OC vs. EC
ALX1	-4.00259250453529	7.97696885047491e-07	6.71889674050789e-06	OC vs. EC
LOC111090023	2.3118539000506	0.00678381763260021	0.0191913217664284	OC vs. EC
LOC111090026	-2.32057198383584	3.38113881447326e-05	0.00018870573168983	OC vs. EC
KERA	-2.14090528029125	0.0113528734680333	0.0297610327474918	OC vs. EC
BTG1	1.6163671356769	2.12030853834237e-06	1.62228016338827e-05	OC vs. EC
SOCS2	2.42761640917944	7.51814040769775e-32	1.27612261528922e-29	OC vs. EC
LOC106559768	3.58042510000937	3.39939164240414e-06	2.48641217272989e-05	OC vs. EC
LOC100687178	2.68843262328211	0.00862871838121334	0.0235858684125726	OC vs. EC
PLXNC1	3.57323067307429	1.69729164799315e-08	2.07231480649421e-07	OC vs. EC
NTN4	1.30154203159537	5.49761082619601e-05	0.000292706071128118	OC vs. EC
AMDHD1	3.37828667184476	1.64347924575013e-13	4.59115776415636e-12	OC vs. EC
CFAP54	-1.94538797897142	0.00423294861233451	0.0128803050526531	OC vs. EC
LOC111090062	2.65913434612338	0.0019053278870416	0.00652062245979435	OC vs. EC
CHPT1	-1.44623360949752	0.0112821021878618	0.0296053281407579	OC vs. EC
PARPBP	-2.18845978358891	0.0174461844502851	0.0428364176691278	OC vs. EC
IGF1	9.09044187931671	1.13242321187617e-09	1.72694539811116e-08	OC vs. EC
GLT8D2	1.80098026203179	1.29743044171432e-10	2.25871502539696e-09	OC vs. EC
SLC10A7	1.48022266823667	9.93618173616199e-10	1.52870358612715e-08	OC vs. EC
FAM160A1	-4.48934982496862	8.16975614643239e-10	1.26692067510117e-08	OC vs. EC
LOC106559757	1.33019787489281	1.52069376530262e-06	1.19452484099425e-05	OC vs. EC
TRIM2	1.49075207152792	1.61337295916858e-12	3.85235965296277e-11	OC vs. EC
TLR2	-1.81163143746722	0.000372385552600367	0.00158020999712156	OC vs. EC
SFRP2	-5.03121409787825	2.23642297150068e-14	7.14191843005208e-13	OC vs. EC
LOC111090101	-5.24956413658524	5.00863495998227e-11	9.16938376730165e-10	OC vs. EC
GUCY1A3	2.74978646842837	0.00133842421821914	0.00478716302126495	OC vs. EC
GRIA2	8.27262570010896	6.08376479489475e-11	1.09958415552172e-09	OC vs. EC
RXFP1	6.34754596380177	3.44946048112842e-06	2.51713901277109e-05	OC vs. EC
LOC102157159	1.94258617762065	0.000350746647860045	0.00149692802759838	OC vs. EC
FNIP2	1.81148718224066	1.05736339738907e-14	3.505687221577e-13	OC vs. EC
APELA	6.33004280613301	0.00885509800879811	0.0241118065397369	OC vs. EC
LOC102152244	-1.86746188094443	0.000545316795030196	0.00219589145724382	OC vs. EC
MSMO1	-1.40350873531382	1.13626253788575e-05	7.26315013983786e-05	OC vs. EC
TLL1	-2.57067771876909	0.0137585863972861	0.034986823836512	OC vs. EC
IGFBP3	10.4820124554492	6.52863274519508e-13	1.67132998276994e-11	OC vs. EC
LOC482730	1.11522958591543	6.31470171341516e-06	4.30049637839909e-05	OC vs. EC
EPHA1	-2.45690359451526	0.00438926881056575	0.0132963766723171	OC vs. EC
EPHB6	-3.01973528062259	0.0135355874942893	0.0345153060598992	OC vs. EC
MGAM	-5.87822675931096	0.000599432843907672	0.00239099445477962	OC vs. EC
TMEM178B	6.56066479763321	3.86212082212222e-25	3.70005391154973e-23	OC vs. EC
ADCK2	1.06324957193107	7.22449329604529e-07	6.14140921671439e-06	OC vs. EC
DENND2A	1.92480089920401	8.29328616186473e-09	1.08013308343353e-07	OC vs. EC
KDM7A	1.79062789428491	4.32449094665014e-11	7.96359087534064e-10	OC vs. EC
HIPK2	1.69456992591011	1.82806112614443e-08	2.20952032088788e-07	OC vs. EC
CLEC2L	4.29593244050183	1.61626088509486e-24	1.45054770009433e-22	OC vs. EC
KLRG2	2.39075796912074	0.00022462279848826	0.00101554997718375	OC vs. EC
ZC3HAV1L	1.0295693262185	0.00039848091838651	0.00167817638120921	OC vs. EC
LOC102155399	-2.87032873272229	9.70540959812996e-07	8.00632204354979e-06	OC vs. EC
DGKI	-3.61155275030894	0.00393375786427422	0.0121234582215327	OC vs. EC
CHRM2	-6.29029390784805	0.00383223661708361	0.011836275121119	OC vs. EC
LUZP6	1.00703817223067	0.000101405431692554	0.00050511873088068	OC vs. EC
LOC102156014	2.592225101474	0.00455051761526882	0.0137156693842961	OC vs. EC
FAM180A	5.75946177005758	2.99646618197077e-10	4.92732535480861e-09	OC vs. EC
WDR91	1.01439851317714	2.37151599716123e-05	0.000138391606172159	OC vs. EC
TMEM140	1.80321107417603	0.0014267151193974	0.00505664623343392	OC vs. EC
AGBL3	2.25809297472038	5.80617102013936e-07	5.03437904777881e-06	OC vs. EC
CALD1	-1.70355723393387	5.25107886246993e-09	7.17417738550573e-08	OC vs. EC
LOC102156989	1.60314725391302	0.000502377172057991	0.00204392137536385	OC vs. EC
ZNF746	1.01652196243771	1.14828361100424e-12	2.78440945177674e-11	OC vs. EC
RARRES2	3.14458927875496	2.79999999034256e-12	6.4301176248808e-11	OC vs. EC
TMEM176B	-6.04375591486312	1.28618117006959e-12	3.09953783206894e-11	OC vs. EC
ASIC3	1.86482587759084	0.000204208043665444	0.000938467572065796	OC vs. EC
SMARCD3	-1.31712482043673	6.79158216751106e-12	1.45534734144277e-10	OC vs. EC
KMT2C	1.31748067616155	1.05397196506221e-40	2.78963156040873e-38	OC vs. EC
HTR5A	2.74931830035389	0.00597501632373809	0.0172533015738709	OC vs. EC
VIPR2	8.54550791560959	2.00117174929003e-08	2.40571963332664e-07	OC vs. EC
PSD3	1.52235953391033	4.01613243023635e-12	8.97223519750655e-11	OC vs. EC
LOC111090270	5.27690761947158	0.000833661328289569	0.00317833381410398	OC vs. EC
SH2D4A	1.11569413205388	0.0025238479453671	0.00830109309868879	OC vs. EC
SLC20A2	-1.13012797533984	0.00124244290630288	0.00448704635171733	OC vs. EC
LOC102156835	1.9267161461233	0.0041753241533966	0.0127342414536965	OC vs. EC
AP3M2	1.03137850591744	0.00723828303826907	0.020293182751456	OC vs. EC
ANK1	2.36474384436632	1.28780081716996e-13	3.64978177149294e-12	OC vs. EC
IDO1	-5.41351880472429	3.21565871564012e-08	3.69777072926628e-07	OC vs. EC
PLEKHA2	-1.88432372435593	3.6080027456873e-06	2.60926893530797e-05	OC vs. EC
LOC102157259	3.10429384161813	0.00890426019880032	0.0242097730825486	OC vs. EC
ADGRA2	1.64310546536121	2.80785416353944e-06	2.08616640055372e-05	OC vs. EC
KCNU1	-4.55748892984652	1.73698618983139e-06	1.35083547511987e-05	OC vs. EC
RNF122	-1.86996757231185	0.00017466148601969	0.000817355039161965	OC vs. EC
NRG1	-2.10613911802067	0.00468483357357269	0.0140581016688914	OC vs. EC
PURG	1.44814001972078	1.28449010400942e-08	1.60212439809992e-07	OC vs. EC
RBPMS	-1.3560499533268	1.8243012362768e-05	0.000110078392989562	OC vs. EC
LEPROTL1	-1.0070471111895	0.000259662953123776	0.00114967300141221	OC vs. EC
LOC102155649	3.47046107536099	6.69410764985573e-05	0.000349265569863505	OC vs. EC
LOC111090312	4.43584854247058	1.46972708558735e-07	1.46093304701031e-06	OC vs. EC
PRAG1	-4.45365691960187	1.17706198955798e-05	7.50387375423576e-05	OC vs. EC
LONRF1	-1.54516455479616	1.41411204993745e-11	2.84205582648947e-10	OC vs. EC
LOC111090322	1.54459707898966	0.017159965357314	0.042279902022691	OC vs. EC
TUSC3	-1.11982486347014	1.09517589094868e-07	1.110536799549e-06	OC vs. EC
PDGFRL	4.30200333761113	8.43298293034238e-27	9.68304863531078e-25	OC vs. EC
MTUS1	2.98929483576749	1.34969450874751e-50	6.79897724148424e-48	OC vs. EC
FGL1	8.93274934219815	2.99889283938921e-12	6.8366000846572e-11	OC vs. EC
F11	7.65212427066748	1.44548622809299e-07	1.43866876595922e-06	OC vs. EC
KLKB1	4.87218158639249	1.38373648349229e-19	7.74495660437834e-18	OC vs. EC
LOC102152484	3.25649972584371	1.94398244023444e-09	2.85044411142733e-08	OC vs. EC
FAM149A	3.51323548192705	4.88893305885429e-11	8.98183278200807e-10	OC vs. EC
SORBS2	-5.95100597624346	5.05132236607697e-07	4.43962665661078e-06	OC vs. EC
PDLIM3	2.54047777237103	0.000847468074349774	0.00322315250677488	OC vs. EC
C16H4orf47	1.50843635239286	0.000414174915791601	0.00173219457749088	OC vs. EC
SLC25A4	-1.29208575350642	2.12744804631224e-06	1.62614922619735e-05	OC vs. EC
CENPU	-4.58554413717145	0.000939599220540829	0.00353050563714283	OC vs. EC
DCTD	-1.06038865243412	7.08977014237026e-13	1.80315717497156e-11	OC vs. EC
TENM3	2.1701740251735	5.20716906423209e-07	4.55802422124711e-06	OC vs. EC
NEIL3	-2.74617107952134	0.00472247098237453	0.0141438639932414	OC vs. EC
LOC111090360	1.70371736069195	0.0141305315498797	0.0357579615431731	OC vs. EC
LOC111090369	-7.09221750283518	6.81404974897246e-06	4.60299770239827e-05	OC vs. EC
LOC111090460	-1.58051094848384	9.66642650131684e-05	0.000484127377307773	OC vs. EC
ADI1	-1.12844639791908	1.49978230026859e-05	9.26447800672246e-05	OC vs. EC
CMPK2	1.0664203779138	0.0109995166590344	0.029016969564813	OC vs. EC
RNF144A	2.01801548018509	5.76578907351078e-28	7.08965056472003e-26	OC vs. EC
LOC111090471	2.72423639409374	0.000182708602337673	0.000850932756965437	OC vs. EC
MBOAT2	-2.31202356116676	0.0123700481700415	0.0319607333261695	OC vs. EC
ASAP2	1.33725286584763	1.05394765752775e-09	1.6151566849807e-08	OC vs. EC
GRHL1	-1.38401674919784	0.0177552478424744	0.043492698087542	OC vs. EC
KLF11	1.75499069235809	5.64236073156037e-08	6.09765433799632e-07	OC vs. EC
LOC102153657	1.08579750047557	0.00520550138975891	0.0153375678683915	OC vs. EC
LOC102153706	3.10986144068911	0.00446359965227313	0.0134901436365197	OC vs. EC
ODC1	-1.71516336270729	1.31004043393956e-17	5.87861822310352e-16	OC vs. EC
GREB1	3.80386036337229	0.00106991130626414	0.00394981913915385	OC vs. EC
LPIN1	1.37306294092615	8.35324752271246e-06	5.51095535761208e-05	OC vs. EC
LOC106559907	-5.69027179728785	0.000378775108160387	0.00160427233225728	OC vs. EC
LOC106559881	1.83754927947904	0.0187644602396046	0.0455079687997617	OC vs. EC
KCNS3	-5.38947639251731	1.78924432506996e-09	2.63592824342382e-08	OC vs. EC
LOC111090512	1.11383256454562	0.00108946614011196	0.00401157822305786	OC vs. EC
MATN3	-2.65925083109155	4.67801231767237e-06	3.28322877989985e-05	OC vs. EC
RHOB	-3.64047681760584	6.02297680436031e-38	1.40380307129688e-35	OC vs. EC
ADGRF3	1.7040000276519	1.92401554151409e-05	0.000115160700254059	OC vs. EC
SELENOI	-1.28776051953562	1.017546242373e-05	6.60706948893834e-05	OC vs. EC
DRC1	-5.22675647785378	6.26942097565988e-05	0.000328954122890184	OC vs. EC
CENPA	-1.21955832513187	0.0131420987480406	0.0336437727949838	OC vs. EC
KHK	1.18804138446746	0.0200423830280277	0.0481140435612114	OC vs. EC
ABHD1	-1.52882073966218	2.38681594775363e-07	2.26305512083307e-06	OC vs. EC
FNDC4	-1.4098630705649	2.42774192855639e-07	2.29628212939652e-06	OC vs. EC
GCKR	-5.29773855658954	4.48420703332222e-09	6.18052754036715e-08	OC vs. EC
LOC608308	-1.83130623601854	0.000630700978852678	0.00250038753129308	OC vs. EC
LOC100855940	2.01046142541499	0.000289892068159403	0.00126628098919643	OC vs. EC
MRPL33	-1.25109369882089	5.45674204928415e-13	1.42020806402702e-11	OC vs. EC
RBKS	-1.49086419020619	1.63501093608957e-08	1.99939943445377e-07	OC vs. EC
PLB1	-2.13595668631288	0.00866939727905803	0.0236879523471464	OC vs. EC
GALNT14	-6.10241102661497	0.0052284384213718	0.0153848302973699	OC vs. EC
EHD3	-3.15220706651163	6.32219508810657e-33	1.16149880583379e-30	OC vs. EC
XDH	-5.07725273116123	3.89990135231922e-07	3.50811402752402e-06	OC vs. EC
LOC111090564	-6.75541179935208	1.60072219411892e-06	1.25234858634073e-05	OC vs. EC
LOC111090567	-6.19392994325752	9.29775358895168e-05	0.00046686083615778	OC vs. EC
LOC102152162	-7.09638533651689	0.00318284499180875	0.0100940916718289	OC vs. EC
CRIM1	-2.13255195362367	3.96940118454948e-08	4.47230655829182e-07	OC vs. EC
VIT	4.17892065248341	0.000552153522958602	0.00222113070956248	OC vs. EC
QPCT	1.33023828442793	0.0130358056982095	0.0334100019338978	OC vs. EC
LOC102154187	-3.88466539151969	1.95863139683672e-05	0.000116874237267872	OC vs. EC
CDC42EP3	-4.13426465917863	1.18039381700366e-26	1.34547663111891e-24	OC vs. EC
GALM	-1.55341881906784	6.26089845282601e-05	0.000328749799056258	OC vs. EC
MAP4K3	-1.15731105124517	0.00210735292711407	0.00711379665149443	OC vs. EC
TMEM178A	-5.29027074614045	0.00955628699563735	0.0257294789179091	OC vs. EC
SLC8A1	-4.43056333587181	2.58818910458572e-07	2.43476873838618e-06	OC vs. EC
EML4	-1.44726474488688	4.11149942047688e-13	1.08454687415822e-11	OC vs. EC
LOC111090593	1.39915943876544	0.0105861382595254	0.0280656587565745	OC vs. EC
LOC100856603	1.0188086152953	4.53163236866698e-15	1.57607953383304e-13	OC vs. EC
TPC3	1.03737786994425	0.00925724101506048	0.0250408930696665	OC vs. EC
[truncated: 6,378 more rows]
